# Supplementary material for: Analysis of the polycystin complex (PCC) in human urinary exosome–like vesicles (ELVs)
Source: Sci Rep. 2020 Jan 30;10:1500. doi: 10.1038/s41598-020-58087-3 (PMC6992733; doi:10.1038/s41598-020-58087-3)
Supplement: Supplementary file 3 — Supplementary Dataset 2. [file 41598_2020_58087_MOESM3_ESM.csv]

	Primary.Protein.Name	Peptide.ID	Peptide.Name	Modified.Peptide.Sequence	AA.Start	AA.Stop	Gel.Section	MS03..Aligned.Data. NORMAL	MS04..Aligned.Data. NORMAL	MS06..Aligned.Data. NORMAL	MS08..Aligned.Data. NORMAL	MS11..Aligned.Data. NORMAL	MS13..Aligned.Data. NORMAL	MS15..Aligned.Data. NORMAL	MS19..Aligned.Data. NORMAL	MS22..Aligned.Data. NORMAL	MS26..Aligned.Data. NORMAL	MS28..Aligned.Data. NORMAL	MS31..Aligned.Data. NORMAL	MS35..Aligned.Data. NORMAL	MS36..Aligned.Data. NORMAL	MS38..Aligned.Data. NORMAL	MS40..Aligned.Data. NORMAL	MS43..Aligned.Data. NORMAL	MS46..Aligned.Data. NORMAL	MS47..Aligned.Data. NORMAL	MS07..Aligned.Data. PKD1	MS10..Aligned.Data. PKD1	MS12..Aligned.Data. PKD1	MS20..Aligned.Data. PKD1	MS24..Aligned.Data. PKD1	MS27..Aligned.Data. PKD1	MS29..Aligned.Data. PKD1	MS30..Aligned.Data. PKD1	MS34..Aligned.Data. PKD1	MS37..Aligned.Data. PKD1	MS42..Aligned.Data. PKD1	MS44..Aligned.Data. PKD1	MS45..Aligned.Data. PKD1	Log2.Elucidator.Ratio..D.PKD.vs..N.Control..	Elucidator.P.value..D.PKD.vs..N.Control...Ratio.Data.	Mean_NORM
49899	PKD1_HUMAN	537613	AEVGNGVSR	AEVGNGVSR	800	808	A	219700	92540	11380	119000	268200	234000	109600	92150	52090	241800	305600	175200	178500	385200	134700	361800	169300	159300	177300	77760	64970	38320	15100	38180	177600	76730	135400	71650	41200	24470	47390	70950	-1.003	0.004	183545.263157895
49900	PKD1_HUMAN	537607	AFLAITR	AFLAITR	#N/A	#N/A	A	233400	261500	18040	77380	353200	235900	103200	60130	142200	329100	188600	263900	365900	225700	452700	95140	132000	101100	90160	22240	91920	46100	64600	90080	77190	54030	139300	46790	92320	21720	43780	84990	-1.111	0.000184	196276.315789474
49901	PKD1_HUMAN	538794	ALAALSVRPFALR	ALAALSVRPFALR	3868	3880	A	38880	64080	2629	12060	54740	27190	11240	11090	38200	57300	41350	59060	3674	2630	5519	8888	27410	13200	21490	0	21090	5437	19460	11680	18360	7369	29610	1233	373.7	4707	10190	18040	-1.168	0.009	26348.9473684211
49902	PKD1_HUMAN	537454	ALDVAAEPK	ALDVAAEPK	2615	2623	A	526400	325200	83490	252600	676300	799900	333200	311700	220900	730500	800200	548000	490200	978400	408600	889300	453000	354600	493800	179500	485100	108400	283700	241000	468500	441800	423000	162600	316300	57270	149100	235000	-0.626	0.022	509278.421052632
49903	PKD1_HUMAN	539001	APQPSELGAESPSR	APQPSELGAESPSR	2723	2736	A	1014000	827100	463000	607600	1350000	1986000	718700	993900	686200	1556000	1896000	1317000	1027000	1924000	816800	1681000	1444000	1251000	1588000	494300	409800	200600	392600	659300	1048000	700700	1026000	344500	248200	157200	319100	527400	-0.921	0.000126	1218278.94736842
49904	PKD1_HUMAN	539006	AQAVYEVSR	AQAVYEVSR	2375	2383	A	1007000	591700	155600	489000	1321000	1583000	593000	554800	479800	1370000	1425000	1014000	950600	1850000	806900	1572000	1017000	814300	1068000	365300	329600	164900	195600	501100	894900	475500	783100	254200	166700	95830	236700	434800	-1.017	0.000447	982247.368421053
49905	PKD1_HUMAN	537039	ARGPEVTFIYR	ARGPEVTFIYR	1426	1436	A	307900	259000	80510	108300	436000	420700	212900	153000	198800	489500	487300	360200	313500	473500	324100	328600	252100	282600	264500	107600	109400	60560	142900	112200	243700	121300	244500	136400	83210	35640	85680	154100	-0.905	0.000281	302790
49906	PKD1_HUMAN	537711	ATPSPEAR	ATPSPEAR	937	944	A	225300	143100	22730	120900	340500	239400	122300	87750	81970	313000	287800	235000	207000	462500	177100	393400	140100	175600	183200	68140	78820	58930	32560	60720	184800	79310	150700	95780	55570	15930	49210	84920	-0.943	0.008	208350
49907	PKD1_HUMAN	537794	AVHPLCPSDTEIFPGNGHCYR	AVHPLC[160.0307]PSDTEIFPGNGHC[160.0307]YR	401	421	A	143500	95340	51520	76100	142200	224600	104800	112700	84640	116500	168500	107500	101200	185500	58180	157200	183700	143400	172800	103000	38770	19470	38060	71580	119600	53740	72010	36330	17950	13950	37770	65150	-0.759	0.006	127888.421052632
49908	PKD1_HUMAN	538978	CTPIPGGPTISYTFR	C[160.0307]TPIPGGPTISYTFR	1588	1602	A	1164000	806900	330400	620200	1283000	1398000	586100	796200	657000	1106000	1426000	982400	835200	1403000	671400	1146000	1160000	884500	1155000	485300	318400	161600	308100	609500	671000	389200	746700	231300	180900	149200	309700	518100	-0.96	0.0000124	969015.789473684
49909	PKD1_HUMAN	537521	DCVTYQTEYR	DC[160.0307]VTYQTEYR	2177	2186	A	634000	472000	130200	286700	783300	930000	343900	352000	355600	727600	892000	629400	466200	1092000	486700	884200	620600	542000	782500	251500	215400	123800	161700	303000	485100	263200	434000	166300	133500	70320	166300	273300	-0.96	0.000242	600573.684210526
49910	PKD1_HUMAN	537862	DGEGYTFTLTVLGR	DGEGYTFTLTVLGR	2440	2453	A	971000	720000	265400	450100	1045000	1646000	612800	698000	568200	1472000	1463000	1132000	802700	1548000	751300	1153000	1302000	959000	1390000	437000	350400	172800	314300	537800	783100	508900	865600	241300	199300	175100	336300	519500	-0.876	0.000134	997342.105263158
49911	PKD1_HUMAN	538166	DLVLDGSESYDPNLEDGDQTPLSFHWACVASTQR	DLVLDGSESYDPNLEDGDQTPLSFHWAC[160.0307]VASTQR	2273	2306	A	261500	204200	67940	136100	224300	351900	154000	168000	130800	328900	446600	274700	126300	328100	157800	287100	260200	255600	388600	129200	62320	46860	91020	133000	257400	107100	173400	48510	36260	19810	84770	153200	-0.886	0.000409	239612.631578947
49912	PKD1_HUMAN	537717	DVTYTPVAAGLLEIQVR	DVTYTPVAAGLLEIQVR	2025	2041	A	372300	259100	101900	172700	466100	651500	262300	259100	232900	585400	594500	426000	290600	574100	301800	417000	435700	368700	536900	193000	147400	68830	1052000	351500	300300	1967000	789400	98020	86450	73550	151800	195500	0.499	0.339	384663.157894737
49913	PKD1_HUMAN	537290	EAFLTTAEFGTQELR	EAFLTTAEFGTQELR	586	600	A	1855000	1194000	467700	907700	1837000	2584000	1178000	1235000	1045000	2213000	2560000	1863000	1262000	2409000	960800	2017000	2040000	1643000	2277000	732700	503400	271000	497300	921500	1262000	856500	1287000	350800	317400	254800	484000	822100	-1	0.0000194	1660431.57894737
49914	PKD1_HUMAN	538969	EAGGCALNFGPR	EAGGC[160.0307]ALNFGPR	2307	2318	A	877100	719000	216800	458700	1023000	1356000	530300	570500	521900	971400	1155000	870900	585200	1430000	651800	1003000	990800	875200	1002000	411900	288300	142000	241800	446100	569200	313700	606500	223700	161800	110300	241500	407700	-0.966	0.00011	832031.578947368
49915	PKD1_HUMAN	537051	EPEVDVVLPLQVLMR	EPEVDVVLPLQVLM[147.0354]R	2148	2162	A	294100	249800	114400	192400	313800	445200	214900	265500	209700	382200	441600	286600	235700	395800	223200	311100	402200	316700	421000	132300	102100	50090	112700	201300	244900	177100	270900	88530	67340	48090	109400	181000	-0.776	0.000277	300836.842105263
49916	PKD1_HUMAN	537893	EPEVDVVLPLQVLMR	EPEVDVVLPLQVLMR	2148	2162	A	47420	0	9217	29640	19910	5260	13200	16990	12630	9642	20230	13030	15380	38410	12600	34310	0	4951	5508	14860	6004	2120	0	11300	6742	1844	5303	6383	836.7	0	0	0	-1.059	0.06	16227.7894736842
49917	PKD1_HUMAN	537500	EVLAASDAALLR	EVLAASDAALLR	3223	3234	A	727900	829800	123700	229300	666000	728300	200800	335400	548900	798900	453900	669800	722700	407400	890900	217800	555400	332800	423700	117400	198100	97630	206500	449900	237300	164400	381900	105200	148100	86450	159700	288900	-1.012	0.00000414	519126.315789474
49918	PKD1_HUMAN	538146	FSHSFPR	FSHSFPR	#N/A	#N/A	A	94590	65130	221300	49300	116200	133900	42860	65190	37900	139200	176600	97480	86150	186000	76870	159400	109700	99970	92890	63520	61020	20730	94560	47250	151300	56690	98110	29730	38980	11420	25130	44800	-0.754	0.006	107927.894736842
49919	PKD1_HUMAN	537491	FTSFDQVAQLSSAAR	FTSFDQVAQLSSAAR	3963	3977	A	912500	934800	215900	379400	765700	843900	286400	429900	760200	967500	562600	820500	828900	597700	1013000	279300	819900	432000	578800	164300	247300	130500	299200	534300	310300	231500	501800	133500	207700	120900	196100	378600	-0.971	0.000000398	654152.631578947
49920	PKD1_HUMAN	538224	GCGPCEPPCLCGPAPGAACR	GC[160.0307]GPC[160.0307]EPPC[160.0307]LC[160.0307]GPAPGAAC[160.0307]R	29	48	A	312700	205400	76180	185100	294900	400400	165700	116600	162600	311200	337400	255800	203100	231300	169500	404900	347500	301500	324000	145000	8244	43060	72570	152300	208900	116500	146700	86160	51270	34530	82800	146700	-0.924	0.000816	252935.789473684
49921	PKD1_HUMAN	538003	GELYRPAWEPQDYEMVELFLR	GELYRPAWEPQDYEM[147.0354]VELFLR	4104	4124	A	179300	175500	54930	54510	99100	143500	96470	93260	148300	195600	137100	167300	107500	65990	155400	37690	140700	94440	141300	36620	54340	23110	82320	142300	81450	54090	89900	12860	54960	59160	50150	93270	-0.619	0.001	120415.263157895
49922	PKD1_HUMAN	538894	GFSLTVLEAGTYHVQLR	GFSLTVLEAGTYHVQLR	1682	1698	A	334000	468100	1320000	505100	1183000	1696000	1432000	297000	433300	777100	3570000	1499000	1516000	1517000	2512000	2848000	559000	1623000	7616000	1024000	467100	381300	923000	271500	10420000	1165000	1071000	480100	548400	383200	320800	731400	-0.154	0.756	1668715.78947368
49923	PKD1_HUMAN	537443	GGSGLEAAYSIVALGEEPAR	GGSGLEAAYSIVALGEEPAR	381	400	A	1519000	955500	475700	689200	1377000	2239000	910000	944800	852500	1701000	2170000	1284000	952800	1926000	858000	1517000	1545000	1272000	1980000	580700	448100	213800	406200	771900	1114000	687500	965700	302300	236600	204500	360700	651200	-0.983	0.0000122	1324657.89473684
49924	PKD1_HUMAN	537925	GLAASLLFLLLVK	GLAASLLFLLLVK	3978	3990	A	48500	35000	9007	10940	103500	74680	54930	15380	19120	108300	72470	140200	109500	65870	114900	25690	91530	81660	86260	1741	48590	17360	11910	14240	53340	45990	100400	13270	42880	34450	33980	87960	-0.462	0.165	66707.2105263158
49925	PKD1_HUMAN	538176	GLSPAWFLQHVIVR	GLSPAWFLQHVIVR	3180	3193	A	399600	383300	58940	106700	236100	284000	99030	117700	229400	326700	197300	321600	264700	195800	374600	100200	238600	179600	200000	40950	73860	44460	82240	170000	99450	91770	166800	39290	60270	30150	83950	117100	-1.077	0.00000294	227045.789473684
49926	PKD1_HUMAN	537764	GPALAGSGK	GPALAGSGK	1673	1681	A	56280	32030	8883	32200	73910	67650	33900	23510	27790	79960	92520	61520	54140	122900	55920	92880	42360	47110	36930	16010	21750	12750	13310	17320	47500	28420	44630	21440	13640	5712	12030	22100	-0.969	0.005	54862.7894736842
49927	PKD1_HUMAN	538892	GPEVTFIYR	GPEVTFIYR	1428	1436	A	1359000	940300	259100	578600	1550000	1636000	759300	885100	797800	1618000	1792000	1191000	1008000	1772000	884800	1431000	1490000	1188000	1475000	485100	371600	185600	319900	681900	872300	540300	972200	315000	238800	156600	372700	566300	-0.989	0.0000296	1190263.15789474
49928	PKD1_HUMAN	538004	GPHVTMVFPDAGTFSIR	GPHVTMVFPDAGTFSIR	1849	1865	A	196900	124500	27360	87630	111800	155100	59540	45390	45380	89770	113400	81770	69670	144800	79180	133900	96870	81760	148200	84260	29370	16670	24890	35980	59580	18630	45320	19010	15170	10850	31150	40650	-1.139	0.000193	99627.3684210526
49929	PKD1_HUMAN	537385	GPHVTMVFPDAGTFSIR	GPHVTM[147.0354]VFPDAGTFSIR	1849	1865	A	419000	317400	75920	221100	636600	710900	287100	352300	279500	988100	1283000	761400	366500	878300	409700	862700	621800	463400	849100	158200	155800	88490	198700	264200	573400	274000	570700	119300	97270	57030	153800	264700	-1.035	0.000726	567569.473684211
49930	PKD1_HUMAN	537786	GPSPGLRPALPSR	GPSPGLRPALPSR	#N/A	#N/A	A	105300	83650	10030	38430	115000	104300	37510	48470	70020	146500	86540	107700	124100	88960	128700	58700	98800	63870	34460	10600	45030	15590	25090	40440	49690	34110	36950	26380	29920	10690	18080	30240	-1.041	0.0000342	81633.6842105263
49931	PKD1_HUMAN	538171	GQAGHGLGPEEDGFSLASPYSPAK	GQAGHGLGPEEDGFSLASPYSPAK	3429	3452	A	253100	281400	53340	126000	281500	248700	83180	143800	232000	317800	194200	287900	233400	156100	287800	85840	215800	142600	191700	55100	81430	44500	76090	175900	96260	67250	145300	35480	51140	34290	51830	93270	-1.02	0.00000158	200850.526315789
49932	PKD1_HUMAN	537105	GSGTTAHVGIMLYGVDSR	GSGTTAHVGIMLYGVDSR	#N/A	#N/A	A	45470	40920	10220	17590	39260	28160	12160	12650	14170	25970	11120	21690	15850	23030	32270	6981	17940	15760	17570	10160	8015	5972	6360	15330	0	0	7341	6289	5215	4006	5948	11380	-1.184	0.000561	21514.7894736842
49933	PKD1_HUMAN	537463	GSSTVTIPR	GSSTVTIPR	2319	2327	A	574900	402000	73990	291300	681700	793000	325100	295400	240000	783500	801000	549400	551800	1058000	477100	831700	504200	467600	432200	191800	196200	111900	108500	220700	419000	230700	463800	170500	126500	58040	130400	216100	-0.977	0.0009	533362.631578947
49934	PKD1_HUMAN	477323	IPADATALDVSHNLLR	IPADATALDVSHNLLR	65	80	A	3795000	2223000	799400	2068000	4239000	5145000	2550000	2534000	1838000	4409000	5542000	3423000	2665000	5833000	2142000	5806000	4410000	3369000	5739000	1505000	935100	700800	1027000	1819000	3114000	1919000	2807000	880700	653700	428300	921600	1622000	-1.012	0.0000951	3606810.52631579
49935	PKD1_HUMAN	537961	IVVLEAVSGLQVPNCCEPGIATGTER	IVVLEAVSGLQVPNC[160.0307]C[160.0307]EPGIATGTER	1965	1990	A	1831000	1380000	718700	1049000	1558000	2578000	943700	1235000	1074000	1683000	1813000	1453000	1207000	2196000	1021000	1690000	1719000	1481000	2116000	897600	467700	266400	493500	988300	1772000	715300	1013000	316600	304600	297500	556900	748000	-0.808	0.0000753	1512968.42105263
49936	PKD1_HUMAN	537329	LAQLGAADR	LAQLGAADR	3942	3950	A	432100	406900	42500	168300	457900	463000	187800	133500	252000	583500	305700	454500	530100	386200	689100	181700	309800	169300	161500	53770	144600	80780	110700	222800	161700	100400	236800	88910	123000	42910	96630	150400	-1.006	0.0000486	332389.473684211
49937	PKD1_HUMAN	537134	LDQLDASR	LDQLDASR	#N/A	#N/A	A	273700	170900	23380	90350	248000	241000	68110	116800	131800	291300	168800	232600	271600	201000	342900	97070	180700	93580	100600	29990	60840	36910	56180	130200	104100	56530	132200	42830	45890	21900	46910	71930	-1.062	0.0000232	176010
49938	PKD1_HUMAN	537544	LEFPAAGR	LEFPAAGR	#N/A	#N/A	A	283400	277800	30090	100600	318600	282600	91410	80240	160800	312000	165100	269400	337700	253500	485400	107800	200600	119100	178300	32060	95510	53000	63300	120200	87090	67990	142200	64400	78810	25090	54940	99340	-1.059	0.0000355	213391.578947368
49939	PKD1_HUMAN	537807	LFPLGAVHALTTK	LFPLGAVHALTTK	2478	2490	A	207700	163800	40330	107600	370200	354200	127800	134200	112100	359000	437200	264800	166200	345900	78030	346800	249700	230200	321600	69830	97150	42260	67330	86640	199300	97430	209200	71830	35320	24550	83120	118700	-0.966	0.001	232492.631578947
49940	PKD1_HUMAN	537154	LHPDEDDTLVESPAVTPVSAR	LHPDEDDTLVESPAVTPVSAR	3611	3631	A	445100	471200	271600	185500	598000	420800	215200	238600	480500	468100	380600	486900	396400	276200	557000	169500	308200	270600	315200	92520	156900	62330	145500	260200	136500	97420	205800	77190	93450	60720	95430	176900	-1.095	2.43E-08	366063.157894737
49941	PKD1_HUMAN	538865	LLAATEQLTVLLGLRPNPGLR	LLAATEQLTVLLGLRPNPGLR	771	791	A	2927000	1799000	977200	1495000	2934000	4009000	1851000	2244000	1225000	3773000	4438000	3078000	1999000	4040000	1644000	3443000	4254000	3434000	3180000	1250000	1017000	615700	901800	1609000	2394000	1899000	2750000	606000	700700	764300	1636000	1815000	-0.669	0.003	2776010.52631579
49942	PKD1_HUMAN	476707	LLVAELQR	LLVAELQR	3238	3245	A	645200	701000	71910	187400	632300	634300	203100	208800	380600	785800	374100	637700	753900	408900	968300	220900	427200	280700	328700	85400	172900	99340	143300	260100	191300	149400	320100	101700	140400	63200	130300	220700	-1.142	0.00000485	465832.105263158
49943	PKD1_HUMAN	537634	LNQATEDVYQLEQQLHSLQGR	LNQATEDVYQLEQQLHSLQGR	4218	4238	A	678300	971100	180100	302900	560700	785500	257400	372300	567800	763500	541400	758300	538500	423800	759800	187800	569700	344900	562200	158100	201100	102100	261900	485200	274400	179000	357100	85230	130400	88620	176500	285500	-0.994	0.00000377	532947.368421053
49944	PKD1_HUMAN	537429	LQAVFEALLTQFDR	LQAVFEALLTQFDR	4204	4217	A	1012000	455900	143900	356200	876900	518900	354100	572600	996600	825000	637800	729100	1045000	637100	1247000	349500	45660	208300	208700	166400	191800	139800	112200	761300	293700	206300	531600	159200	228600	141800	23830	133400	-0.801	0.007	590540
49945	PKD1_HUMAN	537157	LQEALYPDPPGPR	LQEALYPDPPGPR	3743	3755	A	310500	355900	59920	122600	292700	305000	94210	153800	245400	320900	206900	305600	258200	212100	399000	95170	280400	164800	188000	55530	94200	42800	104200	200100	111000	75760	150700	54370	73160	40460	67740	122500	-0.986	0.00000444	230057.894736842
49946	PKD1_HUMAN	538895	LQVGGANPEVLPGPR	LQVGGANPEVLPGPR	1921	1935	A	1826000	1283000	537400	882900	1970000	2660000	1156000	1363000	1249000	2022000	2432000	1613000	1089000	2234000	1049000	1912000	1931000	1730000	2350000	818000	524600	246100	540700	1060000	1178000	801400	1100000	384800	312200	241800	490400	862700	-0.974	0.00000879	1646805.26315789
49947	PKD1_HUMAN	537509	LSPNRPPLGGSCR	LSPNRPPLGGSC[160.0307]R	#N/A	#N/A	A	530300	343000	76100	319700	833100	942200	364200	197900	210500	654300	803600	570500	539500	1165000	520900	1039000	530400	479500	500900	208200	236800	126200	103000	170800	458300	223200	377200	217300	132600	49960	127300	246200	-0.983	0.003	558978.947368421
49948	PKD1_HUMAN	538934	LVPIIEGGSYR	LVPIIEGGSYR	2256	2266	A	2221000	1633000	483500	1043000	2603000	3150000	1477000	1573000	1198000	3234000	3069000	2248000	1992000	3536000	1785000	2700000	2653000	2068000	2725000	936500	766800	437900	726200	1184000	1617000	971000	1847000	611000	461300	420600	647400	1155000	-0.916	0.0000398	2178500
49949	PKD1_HUMAN	537055	NHVSWAQAQVR	NHVSWAQAQVR	1954	1964	A	331000	204300	51010	197800	518200	497700	204800	173800	156900	461800	679500	378300	274300	901000	278600	712200	219200	247900	387800	140500	126200	66690	82800	124000	408000	135700	206000	111700	70360	45800	89140	133400	-1.092	0.002	361900.526315789
49950	PKD1_HUMAN	537106	NSLDIFR	NSLDIFR	3153	3159	A	263500	308400	30020	103000	266500	262800	74760	89340	170900	279600	175100	247600	301000	200500	401800	90690	185300	127100	156800	30890	78980	37630	61960	120300	66490	54060	119700	41730	65960	22010	56300	95250	-1.165	0.00000347	196563.684210526
49951	PKD1_HUMAN	537441	NYLEAHVDLR	NYLEAHVDLR	2167	2176	A	1145000	740100	181500	490200	1656000	1662000	660100	645300	489400	1476000	1899000	1189000	860800	2170000	853400	1601000	1178000	1046000	1359000	460100	357100	201000	390700	455300	986600	385200	888100	295300	215100	108200	309700	557800	-0.997	0.000762	1121147.36842105
49952	PKD1_HUMAN	537503	QADPQHVIEYSLALVTVLNEYER	QADPQHVIEYSLALVTVLNEYER	2592	2614	A	1000000	558300	266900	388500	856700	1059000	552000	713000	490300	1401000	1931000	930200	623500	1301000	503400	980000	137000	801700	928100	456700	269400	169600	180900	576000	992900	376800	956500	222300	175300	164400	98520	420000	-0.725	0.012	811663.157894737
49953	PKD1_HUMAN	537859	QAVCLTR	QAVC[160.0307]LTR	#N/A	#N/A	A	55710	56380	13820	73820	75770	130700	56870	29280	27190	59820	61790	57600	68760	128900	87510	109700	60640	27240	149300	26950	22980	19650	24300	21130	62230	30490	46970	19310	20840	5835	19510	29470	-0.935	0.002	70042.1052631579
49954	PKD1_HUMAN	537577	QGHCEEFCVYK	QGHC[160.0307]EEFC[160.0307]VYK	2509	2519	A	339800	246900	70300	229100	557200	643700	245100	194200	135500	463700	620600	399700	309800	875000	254200	735300	396900	338000	414200	150300	112500	65210	86450	127900	366000	180200	260400	102400	70400	33880	95790	178000	-1.071	0.002	393115.789473684
49955	PKD1_HUMAN	537048	QSLTFQNVVFNVIYQSAAVFK	QSLTFQNVVFNVIYQSAAVFK	973	993	A	475700	173600	148100	234700	705100	1003000	442400	422000	377800	1042000	1403000	864100	544700	1082000	440600	647700	470500	1023000	1281000	150000	224500	124200	160000	209600	668800	544000	711400	150000	161800	184600	317600	424300	-0.788	0.006	672684.210526316
49956	PKD1_HUMAN	538592	SAQFEAATSPSPR	SAQFEAATSPSPR	2076	2088	A	1189000	981100	269400	718800	1648000	2088000	814600	953400	742300	1865000	2067000	1538000	1267000	2087000	1052000	1825000	1438000	1362000	1606000	501800	466600	252000	397300	699900	1093000	689700	1149000	391800	304100	184800	345000	564200	-0.949	0.0000962	1342715.78947368
49957	PKD1_HUMAN	537123	SDLFLDDSK	SDLFLDDSK	3387	3395	A	295300	310600	70820	90740	236000	275700	86380	119800	198300	306300	167300	251100	281000	174800	359900	84770	183700	129400	185200	48870	82010	39130	79270	126600	112100	70350	123600	51210	62900	33990	58140	102600	-0.98	0.0000018	200374.210526316
49958	PKD1_HUMAN	537450	SGEEEGCASIR	SGEEEGC[160.0307]ASIR	2454	2464	A	578200	338800	122700	287500	707300	891800	326800	365700	220100	577200	605800	474700	429100	1022000	418800	832600	565700	432500	728900	250200	159300	96040	155300	270600	463400	223400	393300	157800	104000	62630	138700	213600	-0.916	0.001	522431.578947368
49959	PKD1_HUMAN	538954	SGTFPLALVLSSR	SGTFPLALVLSSR	1352	1364	A	904600	641400	210100	443000	958000	1368000	510200	573000	585600	1098000	1245000	883900	641600	1221000	529700	1005000	1006000	812300	1039000	373900	279400	146500	295400	524500	591100	392300	707400	217200	166800	123100	237800	397700	-0.935	0.0000454	825021.052631579
49960	PKD1_HUMAN	538997	SSYVYLEGR	SSYVYLEGR	2384	2392	A	1045000	722900	513400	494000	1280000	1517000	623600	608300	608600	1315000	1401000	1061000	916700	1746000	823600	1434000	1025000	956100	1700000	403800	321600	192700	271500	498500	744800	458300	767300	303600	210200	115000	274400	502500	-1.003	0.0000334	1041642.10526316
49961	PKD1_HUMAN	537578	TEGLLPLEETSPR	TEGLLPLEETSPR	3017	3029	A	250600	230200	131100	261300	262300	581200	189400	198900	220600	319800	339600	309600	250800	405500	245400	327100	404800	216000	413400	116700	107400	63610	144800	168300	201600	162900	241200	70580	71110	36300	84720	209700	-0.808	0.000249	292505.263157895
49962	PKD1_HUMAN	538972	TETLALQR	TETLALQR	3497	3504	A	118100	261700	805200	217000	274800	584000	361500	73280	673400	84840	528500	285800	676900	497400	1318000	832600	71460	93750	1988000	388300	214800	118100	341300	100100	3316000	513800	248300	191800	134300	36960	39270	136700	-0.157	0.763	512959.473684211
49963	PKD1_HUMAN	537527	TGLVEGLR	TGLVEGLR	3528	3535	A	616400	587600	64060	216800	567900	508000	225200	240400	400800	718000	335900	591200	595400	399800	866100	211500	411000	237400	208900	90430	283500	91930	239100	303000	216000	149800	303500	106600	214100	90310	130800	245600	-0.842	0.000128	421176.842105263
49964	PKD1_HUMAN	537214	TLVLDETTTSTGSAGMR	TLVLDETTTSTGSAGM[147.0354]R	2414	2430	A	802900	741700	371700	510800	1301000	1655000	672700	799000	623600	1364000	1332000	1140000	898600	1615000	784400	1221000	1137000	1039000	1031000	414300	405100	221800	389800	643500	759000	543500	854700	351200	257800	189800	354200	565700	-0.747	0.00056	1002126.31578947
49965	PKD1_HUMAN	538106	TLVLDETTTSTGSAGMR	TLVLDETTTSTGSAGMR	2414	2430	A	167700	92450	48040	82800	165200	194400	82760	84880	46360	113400	122100	102100	87000	266500	103400	195900	150400	118500	134400	106300	77120	30660	38020	52890	79390	46040	66460	61220	44020	37780	55030	76140	-0.606	0.019	124120.526315789
49966	PKD1_HUMAN	537672	TQLAPACMPGGR	TQLAPAC[160.0307]M[147.0354]PGGR	634	645	A	392700	175200	86640	188800	389800	435800	189700	308900	199300	487200	509400	322600	250700	596600	205900	474900	418200	331700	370300	109400	105000	67410	103100	171800	264900	151100	246600	110600	73140	54680	93890	145000	-0.924	0.00035	333386.315789474
49967	PKD1_HUMAN	537251	TQLAPACMPGGR	TQLAPAC[160.0307]MPGGR	634	645	A	285700	157600	47700	161100	180200	200700	95150	60290	49130	113500	166000	109900	117700	304400	76180	274700	165700	161800	164800	143500	44030	23900	30240	45600	91810	41560	53020	59200	27870	21230	47510	76410	-1.038	0.002	152223.684210526
49968	PKD1_HUMAN	537433	VAGWNEVSR	VAGWNEVSR	1527	1535	A	618100	359900	68930	293400	647700	731900	259000	226400	217600	708200	945300	538200	350800	1175000	432400	840600	352900	468000	589400	241000	136500	81850	127000	203700	490600	176500	282600	167900	95620	54810	115000	200100	-1.086	0.001	517038.421052632
49969	PKD1_HUMAN	537471	VALPGVDVSRPR	VALPGVDVSRPR	#N/A	#N/A	A	2144000	1431000	319500	1047000	2728000	2922000	1353000	1119000	1054000	2719000	2656000	2156000	2008000	3601000	1851000	2786000	1800000	1816000	1829000	666700	779300	472300	453300	931200	1345000	959400	1418000	673400	459400	212500	525600	958700	-0.971	0.000219	1965236.84210526
49970	PKD1_HUMAN	537400	VASMAFQTQAGAQIPIER	VASM[147.0354]AFQTQAGAQIPIER	2838	2855	A	783100	738900	396700	508100	1246000	1944000	707500	852100	752300	1647000	1881000	1253000	994500	1629000	816500	1417000	1424000	1184000	1592000	437500	350500	205000	383000	617400	1036000	628200	1093000	304500	230300	158600	320500	621600	-0.884	0.000275	1145615.78947368
49971	PKD1_HUMAN	538068	VASMAFQTQAGAQIPIER	VASMAFQTQAGAQIPIER	2838	2855	A	256600	140100	63390	131200	185800	228100	82600	103500	78040	142400	139300	141800	106200	284900	126000	252000	173100	166600	231100	116900	78610	39020	43420	73450	100000	52470	84710	50260	36680	28800	62960	87510	-0.842	0.001	159617.368421053
49972	PKD1_HUMAN	537466	VAYAWYFSLQK	VAYAWYFSLQK	2002	2012	A	705400	526600	190900	267300	621000	935500	415600	397100	396900	840200	927700	666800	407100	805500	441000	604600	655400	626900	916100	258200	187700	98720	195200	374900	463000	276900	454300	120300	115600	90820	192000	330600	-0.943	0.0000233	597242.105263158
49973	PKD1_HUMAN	537538	VAYHWDFGDGSPGQDTDEPR	VAYHWDFGDGSPGQDTDEPR	2090	2109	A	448800	348200	130600	263700	426600	589000	267800	330400	255500	549900	570300	449900	277200	587100	274900	431500	449900	448400	604700	212100	123400	79310	129900	209400	316900	182900	241700	83970	77290	36860	130300	213800	-1.003	0.00000851	405494.736842105
49974	PKD1_HUMAN	538965	VEPAACIPTQPDAR	VEPAAC[160.0307]IPTQPDAR	1299	1312	A	1168000	815100	259900	650600	1253000	1599000	616100	711000	632800	1124000	1344000	900800	821100	1691000	681600	1348000	1241000	1033000	1140000	571400	335800	179700	283600	537800	715300	393400	646000	284300	216100	167300	319900	474400	-0.935	0.000127	1001578.94736842
49975	PKD1_HUMAN	539026	VFEELR	VFEELR	1208	1213	A	807700	604400	103700	375100	1223000	1150000	537400	414300	395000	1220000	1230000	852900	764600	1617000	751200	1218000	716600	593700	688000	234900	316900	205500	160000	318800	701200	391800	562000	253800	226200	91120	179900	318400	-0.986	0.000857	803294.736842105
49976	PKD1_HUMAN	537552	VGDHVVSVR	VGDHVVSVR	1943	1951	A	139900	84030	39500	103100	224900	310100	104600	134100	87900	319300	377500	144100	178100	415900	141800	399500	257700	151100	161700	85430	63710	35450	85180	109900	210200	93200	181800	53280	37470	25890	46240	93920	-0.921	0.005	198675.263157895
49977	PKD1_HUMAN	537670	VHTVDDIQQIAAALAQCMGPSR	VHTVDDIQQIAAALAQC[160.0307]M[147.0354]GPSR	2645	2666	A	478700	317800	135000	267100	508100	956800	193000	459900	291600	747100	1070000	666300	306500	815200	292600	728500	320300	506000	883500	274500	134000	88530	271700	278100	561100	284000	417800	112200	99370	64480	170500	242700	-0.9	0.001	523368.421052632
49978	PKD1_HUMAN	537871	VHTVDDIQQIAAALAQCMGPSR	VHTVDDIQQIAAALAQC[160.0307]MGPSR	2645	2666	A	208800	107200	47140	78100	84670	146100	30060	62690	36200	58010	81910	66910	28390	115800	39510	91540	40170	90840	168300	102700	23550	11020	21620	32940	53690	24880	31850	14120	10590	9636	28100	50280	-0.983	0.007	83281.0526315789
49979	PKD1_HUMAN	538720	VLLEALYFSLVAK	VLLEALYFSLVAK	3597	3609	A	96680	50960	8770	18090	89200	24360	35500	39910	93580	144800	74640	95610	136400	93240	158700	37080	6399	18570	6775	0	32620	9489	6631	67240	19900	13090	73360	18650	19430	14190	113.5	5812	-1.13	0.005	64698.1052631579
49980	PKD1_HUMAN	537452	VLNEEPLTLAGEEIVAQGK	VLNEEPLTLAGEEIVAQGK	2758	2776	A	1915000	1295000	467500	945000	1755000	3084000	1066000	1219000	1054000	2227000	2663000	1899000	1223000	2592000	1122000	2123000	2066000	1563000	2414000	790300	591100	339600	553800	1019000	1330000	868700	1447000	457100	347500	229100	551100	847200	-0.892	0.000117	1720657.89473684
49981	PKD1_HUMAN	538860	VLQGVLVR	VLQGVLVR	945	952	A	1413000	1076000	213400	644800	1903000	2047000	938100	708100	711900	2026000	1938000	1561000	1367000	2544000	1215000	1901000	1244000	1261000	1381000	493200	542600	313400	292400	597400	1119000	608800	1088000	461500	340700	158000	365700	595500	-0.955	0.000478	1373331.57894737
49982	PKD1_HUMAN	537707	VPIVSLECVSCK	VPIVSLEC[160.0307]VSC[160.0307]K	2363	2374	A	2115000	1520000	540600	1180000	2432000	3034000	1400000	1396000	1083000	2474000	2580000	1777000	1416000	2562000	1330000	2257000	2251000	1929000	2776000	949600	615100	323000	600600	1147000	1312000	802100	1451000	447100	371800	257300	615900	1040000	-0.938	0.0000275	1897505.26315789
49983	PKD1_HUMAN	538152	VPNNSDWAAR	VPNNSDWAAR	2866	2875	A	112800	80670	22710	67200	115100	168900	155500	66620	60580	125100	148200	104900	72690	206000	81270	155600	84180	92570	144500	53080	38580	16490	30250	41420	99140	43490	67730	28690	39140	15000	30380	51260	-0.913	0.000633	108688.947368421
49984	PKD1_HUMAN	538877	VQGDSLVILSGR	VQGDSLVILSGR	2013	2024	A	1799000	1357000	421600	869700	2001000	2450000	1196000	1297000	1171000	2258000	2410000	1799000	1271000	2382000	1213000	2098000	1911000	1645000	2144000	768800	562700	279700	509500	1077000	1277000	829300	1390000	407100	360800	226300	509400	861400	-0.943	0.0000166	1668068.42105263
49985	PKD1_HUMAN	538889	VTAEEPICGLR	VTAEEPIC[160.0307]GLR	926	936	A	1279000	862700	332200	867700	1472000	2061000	874900	799700	602700	1324000	1482000	1133000	828000	2089000	744300	1614000	1334000	1309000	1459000	655700	346000	190500	314200	559800	920900	544400	659500	354400	185200	136500	314200	616400	-0.997	0.000213	1182536.84210526
49986	PKD1_HUMAN	537182	VWSDTR	VWSDTR	#N/A	#N/A	A	152500	92200	14870	72340	170100	216900	59680	47200	47170	163100	141000	113000	102200	286500	110400	181700	52350	104200	83500	37330	58660	34210	34110	41500	85730	46250	56900	40870	30770	15670	27080	47570	-0.957	0.007	116363.684210526
49987	PKD1_HUMAN	537408	WAEEQQVR	WAEEQQVR	139	146	A	412200	198000	60780	241400	460900	589600	251300	155000	161400	468600	559200	326400	260600	721600	246700	595400	301100	309600	457800	154400	90070	70270	67780	123800	344600	184100	190300	104100	67430	38370	78260	128500	-1.05	0.001	356714.736842105
49988	PKD1_HUMAN	537525	WDFGDGSAEVDAAGPAASHR	WDFGDGSAEVDAAGPAASHR	305	324	A	969300	605600	289600	604300	1013000	1415000	594600	648500	468200	888200	1222000	792700	687400	1433000	473900	1113000	1024000	927100	1535000	520100	250000	141100	230500	393000	716800	425500	531900	199300	165300	97660	236500	438000	-1.029	0.0000513	879178.947368421
49989	PKD1_HUMAN	537671	WEVYR	WEVYR	#N/A	#N/A	A	317300	218200	32860	137000	503200	444700	186000	120000	130100	403900	421500	298800	299300	710800	311100	491700	198100	250600	282200	102700	94120	78330	61180	100800	231500	124800	204000	113300	78660	29190	77260	116600	-1.012	0.003	303018.947368421
49990	PKD1_HUMAN	538086	WLLVALTAATALVR	WLLVALTAATALVR	3928	3941	A	252700	95110	33810	79510	146600	149100	61710	67030	112200	205700	95940	139000	266000	230900	393100	93990	16990	130300	71440	14320	56890	32820	27490	117900	80160	52350	120800	65860	132400	45930	13580	56530	-0.559	0.073	139006.842105263
49991	PKD1_HUMAN	537138	YSPAVGLHAAVTLR	YSPAVGLHAAVTLR	3846	3859	A	264400	283200	46040	109500	396200	301400	101300	100300	140800	343700	227600	266800	399400	264100	544700	145600	251200	133800	128200	49920	110200	60000	70870	131000	104700	84360	183100	65450	88210	37480	75380	124200	-0.916	0.000274	234117.894736842
49992	PKD1_HUMAN	537467	YSPVVEAGSDMVFR	YSPVVEAGSDM[147.0354]VFR	953	966	A	717600	552900	237600	404700	1192000	1454000	567500	779800	634000	1330000	1588000	1027000	990300	1466000	632600	1239000	1228000	907900	1452000	339600	311400	169200	323100	612300	769000	553900	870900	232300	202300	139000	267300	486300	-0.927	0.000192	968468.421052632
49993	PKD1_HUMAN	538959	YTWDFGTEEAAPTR	YTWDFGTEEAAPTR	1412	1425	A	1481000	1010000	403800	685100	1333000	1588000	740900	915700	838200	1547000	1736000	1198000	758800	1870000	776300	1160000	1158000	1238000	1455000	626500	359300	198700	406700	653800	844000	469000	810100	262000	219200	169300	384200	552500	-0.971	0.0000127	1152252.63157895
49994	PKD1_HUMAN	540527	AEHSYLRPGDYR	AEHSYLRPGDYR	#N/A	#N/A	B	237900	330900	56380	103700	157300	50380	91720	106600	179100	223800	74120	274100	171200	1829	281200	182200	177400	212800	245500	57430	65340	38310	52410	114500	36830	52670	102200	83410	22320	32550	121000	222300	-0.565	0.013	166217.315789474
49995	PKD1_HUMAN	537613	AEVGNGVSR	AEVGNGVSR	800	808	B	81670	71590	23640	33310	53350	44520	32190	45850	72940	71230	30610	90100	52610	1476	64800	46200	71730	68020	77970	19540	26580	12920	20010	37010	21200	36380	35010	27320	42860	20740	36720	43810	-0.413	0.058	54410.8421052632
49996	PKD1_HUMAN	540660	AIPFCGQR	AIPFC[160.0307]GQR	#N/A	#N/A	B	133800	192700	43180	118000	108600	119800	61330	63380	79160	124200	65590	186700	103800	2668	102400	107300	115000	126200	170800	52640	40780	25550	23660	62690	46940	36720	68420	32930	10100	13550	31130	93940	-0.93	0.000259	106558.315789474
49997	PKD1_HUMAN	538794	ALAALSVRPFALR	ALAALSVRPFALR	3868	3880	B	232300	271900	53060	122700	13700	73900	66450	40370	84380	101700	86080	282000	166500	4426	171000	98780	124400	151500	198700	49830	63110	20860	105400	46730	53190	34940	68970	41380	24810	8010	22050	55190	-0.839	0.004	123360.315789474
49998	PKD1_HUMAN	537454	ALDVAAEPK	ALDVAAEPK	2615	2623	B	212500	312600	59250	108600	165500	118200	83830	129400	156500	218700	109300	251100	152200	2733	214500	149700	231100	210900	212500	71510	87760	36990	76870	138900	64180	61630	129700	79390	28370	43570	126000	187000	-0.464	0.023	163111.210526316
49999	PKD1_HUMAN	539001	APQPSELGAESPSR	APQPSELGAESPSR	2723	2736	B	504700	594800	367700	228800	278900	307500	331800	247600	345700	511800	227900	496100	337700	7987	399500	322700	407500	448300	420700	134400	132900	82710	98380	243800	112800	180600	202900	157900	47320	94830	223200	400500	-0.662	0.000156	357246.684210526
50000	PKD1_HUMAN	539006	AQAVYEVSR	AQAVYEVSR	2375	2383	B	400400	550400	98160	148700	254400	184500	129900	195600	295700	363800	157500	450400	272500	3428	412300	271100	344700	391200	361900	95620	89730	50600	77550	206100	80570	86500	190100	127200	42630	58680	187500	351400	-0.671	0.002	278241.473684211
50001	PKD1_HUMAN	537711	ATPSPEAR	ATPSPEAR	937	944	B	132700	128100	24650	47290	53810	42300	43900	54160	75810	105800	28400	117600	46090	676.6	95160	33310	81880	87470	55660	16830	23990	14080	19110	56850	17520	20650	37930	19680	6197	15070	41410	74760	-0.791	0.004	66040.347368421
50002	PKD1_HUMAN	538978	CTPIPGGPTISYTFR	C[160.0307]TPIPGGPTISYTFR	1588	1602	B	386100	540800	127700	170900	118800	155100	135400	123100	207800	309000	80140	397200	294700	3704	429300	330700	262800	307000	314000	113300	91480	62150	57060	183400	42170	61520	128800	153400	35530	76730	184800	309400	-0.466	0.041	247065.473684211
50003	PKD1_HUMAN	537290	EAFLTTAEFGTQELR	EAFLTTAEFGTQELR	586	600	B	713000	811100	222500	301300	296500	343300	309000	326300	470200	645600	275100	717600	502800	12690	603300	487300	501700	614800	550100	174100	168600	112200	139700	384800	137500	151900	231800	254700	69690	145100	298100	419000	-0.651	0.000827	458115.263157895
50004	PKD1_HUMAN	538969	EAGGCALNFGPR	EAGGC[160.0307]ALNFGPR	2307	2318	B	342600	477400	76100	148100	174000	172400	124000	157100	225000	296800	111300	363600	208100	1995	358500	224500	307000	296200	230400	85810	89630	46560	56470	186700	62800	73550	163800	120700	31200	56190	157400	280800	-0.529	0.02	226057.631578947
50005	PKD1_HUMAN	537500	EVLAASDAALLR	EVLAASDAALLR	3223	3234	B	1349000	1634000	349300	1039000	905700	1212000	566500	664200	858300	1344000	751400	1713000	1093000	32440	950000	1195000	1068000	1359000	1653000	435300	290000	205500	242200	515600	486200	360100	665400	384600	106700	122100	412700	859400	-1.012	0.00000594	1038781.05263158
50006	PKD1_HUMAN	540394	FLQLHNWLDNR	FLQLHNWLDNR	3825	3835	B	48170	55310	10040	32930	2794	5326	25310	24470	27890	45920	15040	60300	36860	423.3	33710	46320	35170	36900	53470	13540	5372	7572	1984	18520	9276	12030	17310	14670	1583	2435	8439	32910	-0.878	0.01	31387.0157894737
50007	PKD1_HUMAN	537491	FTSFDQVAQLSSAAR	FTSFDQVAQLSSAAR	3963	3977	B	1298000	1634000	414800	1103000	663000	1069000	660900	678700	672200	1149000	648700	1724000	1098000	35230	943600	1405000	1214000	1115000	1688000	490000	308100	236300	249800	527800	468500	320500	620000	403800	127200	150500	435500	920200	-0.87	0.0000595	1011270
50008	PKD1_HUMAN	538003	GELYRPAWEPQDYEMVELFLR	GELYRPAWEPQDYEM[147.0354]VELFLR	4104	4124	B	140700	164600	49040	116000	64820	61810	105100	91390	123200	155800	79930	221800	168600	7845	166300	150200	125100	135400	225000	51640	35440	27610	41000	69820	62920	60670	87750	69070	21760	32760	48020	103200	-0.735	0.0000275	123822.894736842
50009	PKD1_HUMAN	538176	GLSPAWFLQHVIVR	GLSPAWFLQHVIVR	3180	3193	B	249700	502400	95610	418400	216100	61100	246300	223400	359100	423900	163200	377800	448600	13460	423700	376200	197100	411900	592400	116100	126300	56470	69000	88570	109900	63550	119600	159100	50960	39570	118200	242000	-0.963	0.0000665	305282.631578947
50010	PKD1_HUMAN	538892	GPEVTFIYR	GPEVTFIYR	1428	1436	B	422000	684600	137300	195700	177600	234700	188500	263100	333800	397400	128500	549700	309700	790.7	564600	343300	358300	551800	381700	114300	99700	90500	65880	216400	59140	77050	197600	180400	38000	114800	286900	362700	-0.529	0.029	327531.089473684
50011	PKD1_HUMAN	538171	GQAGHGLGPEEDGFSLASPYSPAK	GQAGHGLGPEEDGFSLASPYSPAK	3429	3452	B	317900	386200	194400	302900	267900	305200	174400	206300	200600	351300	187600	447900	323100	11710	296900	340600	245700	354800	459300	136100	96910	68640	82530	153100	118800	77870	173500	231200	31800	30640	95620	214800	-0.969	0.000000955	282879.473684211
50012	PKD1_HUMAN	537463	GSSTVTIPR	GSSTVTIPR	2319	2327	B	277000	362700	75930	125300	167600	145800	113900	138900	184400	255200	103400	331300	175400	2590	304000	198800	265200	251800	262600	68090	82610	44570	50670	154600	56970	71080	128000	83080	28650	53550	129700	267200	-0.578	0.008	196937.894736842
50013	PKD1_HUMAN	477323	IPADATALDVSHNLLR	IPADATALDVSHNLLR	65	80	B	1422000	1941000	405200	700800	794600	752700	797800	682900	844100	1557000	669400	1830000	1079000	61590	1406000	1589000	1357000	1415000	1362000	444600	230600	218400	355400	619200	361400	345100	548800	631900	132000	235000	620000	1051000	-0.868	0.0000392	1087741.57894737
50014	PKD1_HUMAN	537329	LAQLGAADR	LAQLGAADR	3942	3950	B	1095000	1238000	319800	935000	698200	916000	794100	690400	649200	1030000	583700	1299000	676100	18670	788300	732200	969600	1036000	1221000	333800	265100	165900	177300	487000	327600	273900	511800	273000	96200	108500	326800	752500	-0.974	0.0000132	825803.684210526
50015	PKD1_HUMAN	537134	LDQLDASR	LDQLDASR	#N/A	#N/A	B	355900	365600	94700	326000	275300	372200	145600	211000	255400	409800	242800	407600	306900	10610	294700	326600	300700	363900	458900	113600	101700	61020	60890	193800	113300	96560	203500	85610	23890	44660	97750	248400	-1.009	0.0000269	290747.894736842
50016	PKD1_HUMAN	537544	LEFPAAGR	LEFPAAGR	#N/A	#N/A	B	651400	717300	173400	584400	414800	525800	343700	297300	375800	569900	297800	800200	398800	13160	447500	589300	394600	697700	813000	225300	169500	99200	98790	312000	181300	150400	353600	163200	73570	66930	192400	413200	-0.86	0.000245	479255.789473684
50017	PKD1_HUMAN	539598	LGELGPPSPGLNWEQPQAAR	LGELGPPSPGLNWEQPQAAR	3505	3524	B	343400	434100	95930	290900	92870	214000	158200	157800	148300	247000	136000	315100	288400	7748	193700	264800	237800	296200	393100	128900	78100	53250	64020	112900	114100	64070	129600	100400	19080	28510	89450	192800	-0.862	0.000158	227123.578947368
50018	PKD1_HUMAN	537154	LHPDEDDTLVESPAVTPVSAR	LHPDEDDTLVESPAVTPVSAR	3611	3631	B	635900	654000	303900	417900	352400	374900	266300	276400	325900	488100	299500	530500	379400	16170	292900	404600	381500	497200	629200	204000	158400	92330	99130	223100	154500	130600	282100	181300	61390	52120	142800	337900	-0.913	0.00000255	396140.526315789
50019	PKD1_HUMAN	538865	LLAATEQLTVLLGLRPNPGLR	LLAATEQLTVLLGLRPNPGLR	771	791	B	557900	995000	230700	496300	325800	174000	460400	467300	683600	945400	238900	628500	571500	50490	820700	443200	568100	907900	762100	217700	260100	195100	215300	258800	190400	160000	238300	414100	124200	290200	493500	625900	-0.456	0.022	543567.894736842
50020	PKD1_HUMAN	476707	LLVAELQR	LLVAELQR	3238	3245	B	1151000	1647000	298700	928800	709500	973600	561700	602600	692600	1039000	541700	1592000	907700	22150	910100	924300	971900	1028000	1430000	358400	274200	168000	185700	393400	357600	242900	522400	282200	85990	107300	348400	720100	-1.059	0.00000445	891176.315789474
50021	PKD1_HUMAN	537634	LNQATEDVYQLEQQLHSLQGR	LNQATEDVYQLEQQLHSLQGR	4218	4238	B	991500	1412000	335400	986700	499400	751400	665000	617700	612000	1069000	529800	1237000	866200	29580	805400	1078000	909800	1091000	1635000	495100	304600	212300	258500	488100	490800	306700	573300	477300	126100	103600	295200	923900	-0.711	0.000465	848520
50022	PKD1_HUMAN	537429	LQAVFEALLTQFDR	LQAVFEALLTQFDR	4204	4217	B	1514000	1659000	531300	1572000	979200	982500	1084000	1027000	1041000	1555000	937100	1854000	1459000	49180	1272000	1796000	278700	1374000	2058000	549000	427300	309500	311900	776100	611900	517300	865200	570600	161900	174400	31510	1063000	-0.776	0.001	1211735.78947368
50023	PKD1_HUMAN	537157	LQEALYPDPPGPR	LQEALYPDPPGPR	3743	3755	B	523000	675500	168400	463100	344200	425900	260500	259500	317900	492300	270800	603600	367800	13450	392400	436000	416900	446200	618200	216500	127700	94580	96850	220500	175700	157000	289300	161300	47680	49470	148600	372500	-0.855	0.0000636	394507.894736842
50024	PKD1_HUMAN	538895	LQVGGANPEVLPGPR	LQVGGANPEVLPGPR	1921	1935	B	647000	821600	183500	280500	303900	344800	248800	306300	482300	617400	247600	675200	534900	4183	626500	457800	518200	570900	483300	170400	196100	116300	121600	311500	143400	155300	324200	225000	72420	134700	312300	552000	-0.46	0.024	439720.157894737
50025	PKD1_HUMAN	537509	LSPNRPPLGGSCR	LSPNRPPLGGSC[160.0307]R	#N/A	#N/A	B	183800	302800	71580	99040	133500	113000	87330	96140	157200	166200	68710	240500	153000	1925	219600	157500	222300	210700	231400	65060	67420	34630	42640	104700	41730	63110	93530	67130	40960	47700	127000	217800	-0.45	0.036	153485.526315789
50026	PKD1_HUMAN	537106	NSLDIFR	NSLDIFR	3153	3159	B	554000	710600	153800	452200	301200	402400	208100	318200	338900	541400	306500	762900	410500	13000	417900	573800	507600	495700	634700	188700	105400	92240	114600	189500	172900	139500	287500	143100	46160	55620	166700	327500	-0.983	0.0000146	426494.736842105
50027	PKD1_HUMAN	537441	NYLEAHVDLR	NYLEAHVDLR	2167	2176	B	171200	221400	42040	78040	80500	72820	48860	84100	98680	161400	77480	205400	105500	1076	194800	151100	137300	149600	177700	53180	37090	24100	24460	78260	45690	35190	88440	63560	18330	18290	78530	161600	-0.58	0.011	118894.526315789
50028	PKD1_HUMAN	537503	QADPQHVIEYSLALVTVLNEYER	QADPQHVIEYSLALVTVLNEYER	2592	2614	B	285500	188400	97330	108700	158900	110100	199500	215700	312300	360300	135900	217100	167900	12680	429600	277600	36150	338900	365400	108000	96090	82570	71880	183900	102300	67750	176100	181100	48270	98790	112200	65570	-0.357	0.101	211471.578947368
50029	PKD1_HUMAN	540357	QWSVFGK	QWSVFGK	4000	4006	B	399800	502900	109500	303600	94510	184800	158600	192100	208700	271700	126100	447100	256700	13770	283400	357900	289600	318700	404900	127000	70800	57620	51850	127000	113000	69710	160500	105500	39500	41770	116600	227300	-0.908	0.0000514	259177.894736842
50030	PKD1_HUMAN	539258	RLLVAELQR	RLLVAELQR	3237	3245	B	109400	137600	29200	85250	75580	62460	47560	48180	69180	96360	45350	123100	74820	1574	91150	86080	80120	61960	149900	36020	22620	13170	12710	43900	36610	21500	43140	25900	2998	5711	29330	78780	-1.032	0.0000343	77622.3157894737
50031	PKD1_HUMAN	538592	SAQFEAATSPSPR	SAQFEAATSPSPR	2076	2088	B	712300	874700	166600	258500	313000	339200	208100	265400	411900	628700	228500	682500	394300	6506	604600	353200	512000	583000	519500	165800	179900	109000	146500	336400	116100	122300	268700	181500	60570	129100	305800	507800	-0.544	0.011	424342.421052632
50032	PKD1_HUMAN	537123	SDLFLDDSK	SDLFLDDSK	3387	3395	B	442000	529400	127600	316000	250700	350400	153500	189800	222500	351200	191300	301000	332600	10300	248100	338600	294800	361400	422900	149900	114700	68810	58280	132500	123500	89130	132500	109400	26690	36660	119000	254500	-1	0.0000116	286005.263157895
50033	PKD1_HUMAN	537450	SGEEEGCASIR	SGEEEGC[160.0307]ASIR	2454	2464	B	191300	283100	47160	95090	127000	101800	79590	94980	155000	168700	88800	186800	122100	1892	181000	169400	180400	205400	186700	57730	50010	30140	36630	101200	42010	36240	86350	56820	20730	29790	87400	149100	-0.667	0.003	140326.947368421
50034	PKD1_HUMAN	538954	SGTFPLALVLSSR	SGTFPLALVLSSR	1352	1364	B	341500	517100	78280	153100	121100	159200	129800	148300	219100	308700	74990	363200	241000	666.1	357000	235000	246900	357100	249100	87860	90840	63380	77180	179500	44240	59160	143400	134000	31570	76700	148400	279100	-0.482	0.04	226375.584210526
50035	PKD1_HUMAN	538997	SSYVYLEGR	SSYVYLEGR	2384	2392	B	219900	386300	76930	113800	194900	152800	119200	133900	223800	243600	127800	389700	161700	5001	352700	261800	195300	290700	267900	77900	76470	53970	64400	168000	64560	62960	163500	106100	34200	42270	151600	236900	-0.508	0.02	206196.368421053
50036	PKD1_HUMAN	538972	TETLALQR	TETLALQR	3497	3504	B	209400	712700	2282000	780600	343600	791200	998700	212300	1553000	178100	390600	784300	1666000	7721	2092000	1825000	156900	390000	4313000	1140000	451300	788100	743800	231800	3700000	533700	384100	494300	129900	117100	234500	1216000	-0.097	0.82	1036164.26315789
50037	PKD1_HUMAN	537214	TLVLDETTTSTGSAGMR	TLVLDETTTSTGSAGM[147.0354]R	2414	2430	B	333400	459200	208500	179600	156800	198900	122200	171200	231800	310100	144700	365800	182100	15820	239600	186100	285500	307400	233800	96540	112500	73380	80820	202400	87060	102100	181700	107600	53420	92300	194100	289500	-0.388	0.041	228027.368421053
50038	PKD1_HUMAN	537672	TQLAPACMPGGR	TQLAPAC[160.0307]M[147.0354]PGGR	634	645	B	106100	113000	32790	50110	56490	62230	51440	77350	91400	117000	50380	123900	88330	5441	102100	63740	104300	117700	101800	28350	30050	23010	29590	84080	22630	30780	44550	37720	11670	27010	52100	81180	-0.488	0.017	79768.4736842105
50039	PKD1_HUMAN	537433	VAGWNEVSR	VAGWNEVSR	1527	1535	B	150800	230600	29800	92280	49230	75030	84700	62150	79930	162700	53590	204700	124900	588.9	233800	188500	133100	170800	193700	54620	36030	22730	28060	74610	27310	32800	75650	63230	3452	30290	100500	173600	-0.569	0.03	122152.573684211
50040	PKD1_HUMAN	537471	VALPGVDVSRPR	VALPGVDVSRPR	#N/A	#N/A	B	1257000	1713000	274100	455100	576300	572400	427300	497200	916700	1123000	374800	1585000	706400	7266	1442000	759800	845300	1183000	974500	285100	329900	189100	227100	724700	223800	219700	605900	401000	102500	170200	559700	916800	-0.55	0.016	825798.210526316
50041	PKD1_HUMAN	537400	VASMAFQTQAGAQIPIER	VASM[147.0354]AFQTQAGAQIPIER	2838	2855	B	296000	419800	88480	175500	166000	173800	142000	183200	229900	319300	152900	397100	214200	4364	333000	236400	303600	335200	301500	92620	86460	57300	91610	153600	113500	101700	177300	123200	36510	58560	148000	272800	-0.561	0.004	235381.263157895
50042	PKD1_HUMAN	537466	VAYAWYFSLQK	VAYAWYFSLQK	2002	2012	B	130600	234500	48900	91350	70290	44590	90510	91570	131500	152600	54270	184600	139000	1450	240700	150400	98530	168100	192700	74830	50730	32800	51030	85640	46630	43350	73970	77880	32090	30100	80100	159100	-0.377	0.056	121903.157894737
50043	PKD1_HUMAN	538965	VEPAACIPTQPDAR	VEPAAC[160.0307]IPTQPDAR	1299	1312	B	401400	574400	128400	192100	171800	204000	170600	146400	227000	297900	88890	323000	294600	0	378200	280700	327200	361500	346800	102900	120500	69210	59630	193300	44640	85270	119500	129600	33230	92170	218100	307700	-0.498	0.032	258678.421052632
50044	PKD1_HUMAN	538720	VLLEALYFSLVAK	VLLEALYFSLVAK	3597	3609	B	138100	122000	67470	134400	87650	57740	77020	107100	118300	134500	75180	157200	151500	8687	131200	127600	10520	172000	156400	65950	63120	41010	30850	63080	62400	35680	85190	65300	24180	40780	0	57420	-0.617	0.008	107082.473684211
50045	PKD1_HUMAN	537452	VLNEEPLTLAGEEIVAQGK	VLNEEPLTLAGEEIVAQGK	2758	2776	B	810000	802100	204700	349300	315900	341900	276700	371100	479900	589200	268500	674300	436100	13340	563900	441300	544200	587400	564400	232300	193300	133600	199000	376500	179500	183300	353600	283600	90370	148100	336200	546200	-0.385	0.028	454433.684210526
50046	PKD1_HUMAN	538860	VLQGVLVR	VLQGVLVR	945	952	B	941000	1285000	242300	377300	405400	470700	406000	438300	812900	855200	296500	1176000	595500	3004	984700	579200	809500	735300	789000	206700	237200	141100	151800	582500	151800	165800	322700	307200	68970	169600	506000	517000	-0.704	0.003	642252.842105263
50047	PKD1_HUMAN	537707	VPIVSLECVSCK	VPIVSLEC[160.0307]VSC[160.0307]K	2363	2374	B	812700	991400	196400	323900	367300	414000	393000	403500	520100	943900	276000	859000	509900	11720	782400	566500	627000	803200	654800	269300	337600	118900	469900	396800	282100	268800	473200	362900	179700	202000	449000	633300	-0.272	0.115	550353.684210526
50048	PKD1_HUMAN	538152	VPNNSDWAAR	VPNNSDWAAR	2866	2875	B	76380	84170	33430	32010	16690	28930	240100	59970	63060	59200	35910	59110	47040	614.5	63820	40680	64800	55970	63250	25750	37840	13580	31710	29650	44000	74970	42340	46080	20780	13610	39060	58910	-0.357	0.167	59217.6052631579
50049	PKD1_HUMAN	538877	VQGDSLVILSGR	VQGDSLVILSGR	2013	2024	B	653700	757500	157400	246100	254700	336300	1031000	311300	526400	653700	259600	805500	459000	3724	682200	478000	561400	595500	498200	182000	151400	108200	121700	309500	146000	128200	314600	239000	105800	126300	329100	541100	-0.584	0.005	487959.157894737
50050	PKD1_HUMAN	538889	VTAEEPICGLR	VTAEEPIC[160.0307]GLR	926	936	B	470500	664700	179800	251200	206500	282600	275200	231100	323200	439000	154700	466400	272000	24110	440600	365300	314300	448600	398000	136600	116900	68460	94230	262800	137400	107800	158000	186400	46190	88680	238700	258600	-0.66	0.000455	326726.842105263
50051	PKD1_HUMAN	537408	WAEEQQVR	WAEEQQVR	139	146	B	121700	171600	34830	71950	43720	64930	54910	55480	96000	109200	60090	130500	45450	859.7	102400	86400	104400	116300	117000	35420	17950	17700	20900	54430	10120	32960	37020	37440	11230	8816	57320	75170	-0.93	0.000225	83564.1947368421
50052	PKD1_HUMAN	537671	WEVYR	WEVYR	#N/A	#N/A	B	182900	250800	51610	84520	82660	61600	75620	91030	160300	119600	62660	234300	50900	2009	168700	159200	130100	185500	165800	63950	49330	31010	40840	91490	17620	48410	97710	58890	23020	12000	83240	148000	-0.54	0.023	122095.210526316
50053	PKD1_HUMAN	538086	WLLVALTAATALVR	WLLVALTAATALVR	3928	3941	B	100900	52470	43000	178300	92180	35350	80040	109500	125900	146600	60190	32380	6409	16330	158600	142200	73.67	202000	208200	51010	51840	39870	9838	46190	79960	0	50310	85380	28350	45030	28540	28360	-0.604	0.06	94243.2984210526
50054	PKD1_HUMAN	537138	YSPAVGLHAAVTLR	YSPAVGLHAAVTLR	3846	3859	B	444100	597600	154600	532000	275900	258200	217900	238400	222800	382700	229600	440900	337900	15710	319800	409900	364600	460000	635800	203700	131300	86950	87350	163200	150800	115900	233300	169700	59700	59690	148800	334700	-0.783	0.000206	344126.842105263
50055	PKD1_HUMAN	539232	YSPVVEAGSDMVFR	YSPVVEAGSDMVFR	953	966	B	212500	242100	58450	82620	50120	67230	69220	41400	82810	83640	27060	89650	84710	18860	148300	122400	77780	120300	113200	66480	36000	20560	24200	60920	24310	14650	28910	53780	9828	19360	56500	91790	-0.842	0.001	94334.2105263158
50056	PKD1_HUMAN	537467	YSPVVEAGSDMVFR	YSPVVEAGSDM[147.0354]VFR	953	966	B	302600	398500	95900	142800	163000	179000	167200	191400	307400	355500	157500	442500	246600	1758	391300	259700	278000	372500	278400	77960	96240	57140	87280	237000	60750	94670	141200	146800	36170	83420	180100	266200	-0.563	0.011	249029.368421053
50057	PKD1_HUMAN	538959	YTWDFGTEEAAPTR	YTWDFGTEEAAPTR	1412	1425	B	482100	803800	136700	225800	140200	270400	240600	224800	311900	407400	114800	538700	389700	1126	550300	403500	377900	495400	447100	129000	130100	85010	93850	255400	57360	97260	207100	188900	59660	96290	286100	385800	-0.533	0.021	345380.315789474
50058	PKD1_HUMAN	539001	APQPSELGAESPSR	APQPSELGAESPSR	2723	2736	C	95930	120500	144600	50990	59790	91930	130000	72420	79410	94510	70100	92930	84910	94020	98860	95320	80780	80120	87770	29810	32450	16020	33440	77770	25650	27020	48980	24620	19150	11150	37850	44130	-0.991	8.01E-08	90783.6842105263
50059	PKD1_HUMAN	541424	AVFLELTR	AVFLELTR	#N/A	#N/A	C	255000	145200	91090	170600	142800	231700	75850	255700	155800	297900	210700	259500	162600	359200	133700	277100	228000	208300	284700	82570	74540	42190	70300	141900	125800	118500	117000	58490	41990	27690	69810	82700	-0.911	0.00000262	207654.736842105
50060	PKD1_HUMAN	537290	EAFLTTAEFGTQELR	EAFLTTAEFGTQELR	586	600	C	233200	260400	64950	69510	152200	158900	43450	139000	220700	212400	114700	241500	133200	167600	171700	132300	152200	172800	154600	59960	60010	39450	85840	140800	51750	45410	96090	57340	41150	32440	90970	78550	-0.739	0.000515	157647.894736842
50061	PKD1_HUMAN	537500	EVLAASDAALLR	EVLAASDAALLR	3223	3234	C	358900	251100	83160	220600	227200	329100	126400	293000	249600	332100	327200	334500	305800	492500	207500	380600	236900	300200	389600	108800	106900	49940	90590	207100	153600	145000	172000	69430	52050	28150	103100	117500	-0.991	1.61E-08	286629.473684211
50062	PKD1_HUMAN	537491	FTSFDQVAQLSSAAR	FTSFDQVAQLSSAAR	3963	3977	C	298300	165800	79880	211000	180800	318300	257200	288700	219300	315200	280400	280400	217100	409100	200600	346300	241800	260700	331600	93810	92870	49850	92070	159900	137700	128100	151100	60070	50210	30240	86640	95820	-0.911	0.000000438	258025.263157895
50063	PKD1_HUMAN	538176	GLSPAWFLQHVIVR	GLSPAWFLQHVIVR	3180	3193	C	201500	148600	36400	138700	143700	173900	68090	122900	129500	156500	145100	150800	48710	252100	82770	177500	126700	173200	219700	60910	52400	29310	43420	72040	76330	65750	85100	35290	45440	13290	59240	56380	-0.938	0.00000826	141914.210526316
50064	PKD1_HUMAN	477323	IPADATALDVSHNLLR	IPADATALDVSHNLLR	65	80	C	566600	501200	117000	239400	370200	395700	184500	389800	356700	628600	343700	622400	329100	478300	468100	439500	394400	428000	440600	186600	87870	73310	222200	277400	170700	134600	229700	145100	99030	45810	187800	232100	-0.943	0.00000182	404936.842105263
50065	PKD1_HUMAN	537329	LAQLGAADR	LAQLGAADR	3942	3950	C	233600	148400	61840	142500	109100	191600	99050	225300	178000	247600	208100	192000	162800	364300	129800	150400	162500	221300	192800	71250	73410	29630	90640	153900	92610	111600	106200	52660	41520	22730	63950	79070	-0.86	0.0000092	180052.105263158
50066	PKD1_HUMAN	537544	LEFPAAGR	LEFPAAGR	#N/A	#N/A	C	143500	85270	40950	98220	71410	114000	48030	122600	108500	138400	143200	153000	138400	292300	93690	169700	94510	128100	164800	44140	47560	21860	59470	83330	63370	52980	66450	28600	20220	9917	51110	53780	-1.014	0.00000169	123609.473684211
50067	PKD1_HUMAN	538865	LLAATEQLTVLLGLRPNPGLR	LLAATEQLTVLLGLRPNPGLR	771	791	C	122900	144100	31790	39530	60410	115500	47010	59300	89590	77850	44290	74120	31970	74670	83380	42390	72370	87760	63620	30260	48040	31630	35310	58400	28020	28390	40670	21400	34700	27370	54350	46510	-0.413	0.118	71713.1578947368
50068	PKD1_HUMAN	476707	LLVAELQR	LLVAELQR	3238	3245	C	279100	240800	69870	232500	198900	269700	132200	270300	214100	297100	282500	295700	213800	479900	196300	297800	212700	271500	384500	118300	98130	48130	89670	174700	126800	103800	149400	49860	50860	22110	90300	80660	-1.044	1.34E-08	254698.421052632
50069	PKD1_HUMAN	537634	LNQATEDVYQLEQQLHSLQGR	LNQATEDVYQLEQQLHSLQGR	4218	4238	C	207900	169100	94670	185300	162900	281200	128100	182200	150700	279200	257800	235700	144100	335000	100300	212400	181400	210200	328100	117700	70470	41460	73910	126900	123400	122600	129900	66950	35810	18570	73950	105900	-0.849	0.00000899	202435.263157895
50070	PKD1_HUMAN	537429	LQAVFEALLTQFDR	LQAVFEALLTQFDR	4204	4217	C	396300	370600	103600	268600	295100	454300	209700	339000	258900	460000	401100	398500	149400	630300	215700	321200	307900	349500	457500	146600	115100	92050	100900	158300	195100	180900	196900	62360	57760	30490	120100	148900	-0.966	0.0000022	336168.421052632
50071	PKD1_HUMAN	537503	QADPQHVIEYSLALVTVLNEYER	QADPQHVIEYSLALVTVLNEYER	2592	2614	C	107700	120500	23680	46470	73300	81930	143900	61470	50720	84250	70900	81190	28340	73930	68550	48680	46700	57950	65270	32760	26140	20940	28020	34960	47650	30070	33690	16070	18450	12990	25860	54890	-0.711	0.0000864	70285.7894736842
50072	PKD1_HUMAN	538592	SAQFEAATSPSPR	SAQFEAATSPSPR	2076	2088	C	57940	64510	11900	20790	32250	43810	15650	36180	50840	50410	34500	53880	46510	52270	66100	32330	38920	51920	44730	10400	25040	12420	40680	53830	13110	18880	23960	15990	20410	12180	25040	24760	-0.561	0.015	42391.5789473684
50073	PKD1_HUMAN	537123	SDLFLDDSK	SDLFLDDSK	3387	3395	C	115300	95170	27270	90890	74880	91870	49580	94890	82010	134900	123700	108900	90870	189900	61850	135600	78570	103300	142700	44070	31890	16810	31130	87230	54400	34470	58710	27300	11870	12930	25860	37590	-0.991	0.00000134	99586.8421052632
50074	PKD1_HUMAN	537450	SGEEEGCASIR	SGEEEGC[160.0307]ASIR	2454	2464	C	31240	29180	8321	14680	25950	29520	13420	27760	21000	27130	16610	34000	23430	36290	36500	34640	27360	33160	30870	7470	14950	6621	15360	27930	8580	6251	15420	8992	7284	5729	15530	15890	-0.662	0.004	26371.6315789474
50075	PKD1_HUMAN	538972	TETLALQR	TETLALQR	3497	3504	C	62020	130600	519400	114000	127000	101600	80690	144000	258400	72600	192700	202900	332700	113100	984800	223600	51780	170400	598500	159500	76000	75800	241100	79840	448700	92770	95420	115900	58430	10970	26610	91730	-0.776	0.097	235831.052631579
50076	PKD1_HUMAN	538720	VLLEALYFSLVAK	VLLEALYFSLVAK	3597	3609	C	43700	31350	10540	52230	47270	60450	29970	28860	21660	64790	74270	62610	14970	105400	29670	32790	53780	62160	56010	27850	26430	17900	14650	14880	27260	19240	33190	5555	6449	7945	18290	28510	-0.868	0.003	46446.3157894737
50077	PKD1_HUMAN	543849	VRPPHGFALFLAK	VRPPHGFALFLAK	3635	3647	C	112800	58040	26550	64160	90730	125600	78680	99410	83430	129900	104100	123000	24220	159600	42760	99010	84320	114900	168700	38740	25400	16540	38340	59810	69860	52600	51020	16390	17490	5772	26550	6854	-1.224	0.0000015	94205.7894736842
50078	PKD1_HUMAN	538086	WLLVALTAATALVR	WLLVALTAATALVR	3928	3941	C	118300	80510	38310	92890	87270	146300	60530	78590	66500	98470	86520	93730	38770	204800	69130	75140	80120	103600	122100	72720	44830	34220	34620	30950	65490	48690	57690	21280	30160	20280	65110	50980	-0.527	0.026	91662.1052631579
50079	PKD1_HUMAN	537138	YSPAVGLHAAVTLR	YSPAVGLHAAVTLR	3846	3859	C	117000	73300	24670	82090	66780	108400	46870	118200	87390	120200	110500	102900	91130	184600	70150	112000	62220	97750	114200	33700	29400	17570	47160	78070	55700	52820	56830	25730	24030	9648	40500	42200	-0.862	0.00000351	94228.9473684211
50080	PKD1_HUMAN	539001	APQPSELGAESPSR	APQPSELGAESPSR	2723	2736	D	137600	135700	183700	54010	72190	52320	63070	92100	136600	76750	40780	102600	84690	107400	109500	73780	60060	72530	52570	17030	22130	15060	59970	86010	26500	27360	40740	30690	57980	20580	29160	31770	-0.916	0.000000729	89892.1052631579
50081	PKD1_HUMAN	541424	AVFLELTR	AVFLELTR	#N/A	#N/A	D	406500	223300	79530	144300	135600	132200	105600	235000	233500	262700	226300	208800	242600	533000	155000	246800	162100	234700	195900	46430	113500	88070	133900	162500	170100	118200	115500	60570	74620	42050	67750	180200	-0.655	0.002	219127.894736842
50082	PKD1_HUMAN	537500	EVLAASDAALLR	EVLAASDAALLR	3223	3234	D	358400	245400	70420	151900	159200	128300	76530	213700	233600	208800	160800	218200	200800	404700	133800	223800	135600	218100	209100	51140	64110	28370	124100	131800	79280	102500	105500	69630	58840	30430	62320	65090	-0.983	0.000000226	197428.947368421
50083	PKD1_HUMAN	537491	FTSFDQVAQLSSAAR	FTSFDQVAQLSSAAR	3963	3977	D	636700	357900	107600	209700	175500	179700	87560	409100	409100	345100	296600	284600	385100	787600	228700	359100	230800	338100	268100	72040	121500	45200	174800	201800	167100	151900	153000	92180	106800	52750	102800	98230	-0.946	0.00000671	320876.842105263
50084	PKD1_HUMAN	538176	GLSPAWFLQHVIVR	GLSPAWFLQHVIVR	3180	3193	D	191000	139500	47140	59290	70310	70440	33540	119900	108400	95830	62560	103000	136400	233000	91520	153700	44400	101200	78560	16760	38780	8717	61560	65520	31000	23570	52980	30470	31690	9601	20980	24400	-1.168	0.000000156	102088.947368421
50085	PKD1_HUMAN	477323	IPADATALDVSHNLLR	IPADATALDVSHNLLR	65	80	D	401900	351700	127100	159900	219000	169500	210800	194100	239800	238200	148700	287000	267600	389000	276600	321700	114700	209300	274900	59880	65140	33060	180400	182500	129400	80510	112400	105200	127100	41730	73420	72820	-0.952	7.57E-10	242184.210526316
50086	PKD1_HUMAN	537329	LAQLGAADR	LAQLGAADR	3942	3950	D	263200	147100	36640	88090	72320	82050	44460	241600	184600	167100	117700	138500	156100	355100	111000	151300	122400	145100	132700	31820	61640	16880	124000	109900	77240	83710	72310	43630	55530	19810	47440	48040	-0.905	0.0000276	145108.421052632
50087	PKD1_HUMAN	537154	LHPDEDDTLVESPAVTPVSAR	LHPDEDDTLVESPAVTPVSAR	3611	3631	D	196700	87920	40240	88350	72310	80400	37010	191400	129800	149300	129300	121800	138500	303600	78760	145400	110500	156000	167600	35610	40310	15920	99080	89700	81680	69380	67750	35100	54020	20590	41830	42600	-0.927	0.0000723	127625.789473684
50088	PKD1_HUMAN	476707	LLVAELQR	LLVAELQR	3238	3245	D	311000	191300	57960	130900	157500	131300	62460	180500	177600	208200	151700	202100	166800	315300	122800	154400	119400	231000	183500	47440	61070	28260	77980	113700	63180	75190	94760	48470	46390	29720	55020	57220	-1.056	0.0000007	171353.684210526
50089	PKD1_HUMAN	537634	LNQATEDVYQLEQQLHSLQGR	LNQATEDVYQLEQQLHSLQGR	4218	4238	D	283100	168700	30330	99480	136500	122100	187100	241300	147900	206600	149100	175500	212800	404600	145300	201600	89500	171500	143500	33340	78930	39060	88370	93670	126600	63670	81730	53880	52650	26400	53320	60200	-0.865	0.000037	174553.157894737
50090	PKD1_HUMAN	537429	LQAVFEALLTQFDR	LQAVFEALLTQFDR	4204	4217	D	463900	399900	93760	177000	205300	184200	80640	394100	308000	392400	215700	367500	360800	900900	297300	372600	256000	356100	293000	63770	142200	36470	157800	223900	205500	162400	172300	99690	96720	67480	101600	137900	-0.974	0.00000798	322057.894736842
50091	PKD1_HUMAN	537157	LQEALYPDPPGPR	LQEALYPDPPGPR	3743	3755	D	323900	176500	75050	82760	67350	73290	63030	248200	186400	144100	107800	191500	130100	356600	77700	168500	85750	144400	139300	66560	70080	16290	148000	147000	97810	98460	74690	82050	74430	27910	53010	50570	-0.639	0.000404	149591.052631579
50092	PKD1_HUMAN	537527	TGLVEGLR	TGLVEGLR	3528	3535	D	324400	174000	65260	154200	106300	137000	78510	241200	207900	194500	180000	178100	162800	488000	108600	187400	110800	189800	166600	46780	73280	21270	148800	125900	105600	103400	72560	51460	67790	27970	43240	49960	-0.96	0.00000852	181861.578947368
50093	PKD1_HUMAN	538720	VLLEALYFSLVAK	VLLEALYFSLVAK	3597	3609	D	41360	28370	18080	13470	27750	32740	5875	37010	22460	62920	43000	30580	44570	131200	19580	55250	23960	37200	46790	10380	21170	6965	12100	19160	25380	27170	32400	11410	17350	3841	17720	5065	-0.886	0.007	38008.6842105263
50094	PKD1_HUMAN	538086	WLLVALTAATALVR	WLLVALTAATALVR	3928	3941	D	110400	94770	23410	40940	56610	61750	21180	120600	62490	128900	54810	85170	103900	226600	58820	90910	46940	64040	59880	23200	32650	11650	36650	50900	52850	60630	55020	33010	31970	17170	31380	27720	-0.831	0.000313	79585.2631578947
50095	PKD1_HUMAN	537138	YSPAVGLHAAVTLR	YSPAVGLHAAVTLR	3846	3859	D	202900	95680	40750	81370	68950	53120	45470	99960	79040	118800	101400	100800	107200	239500	58260	85560	75180	113200	104200	30230	36520	15630	51340	64570	54520	55330	46080	28470	25540	17240	44400	45180	-0.897	0.0000797	98491.5789473684
50096	PKD1_HUMAN	541424	AVFLELTR	AVFLELTR	#N/A	#N/A	E	77760	64460	14150	49430	135500	77310	45700	67820	72050	122700	122500	109200	109900	166900	92800	93770	60240	119000	146000	34520	36930	42860	31340	27140	58250	28520	54130	30820	24420	13340	28850	55870	-1.114	0.000000702	91957.3684210526
50097	PKD1_HUMAN	537500	EVLAASDAALLR	EVLAASDAALLR	3223	3234	E	52750	36670	8759	35750	45510	54310	14300	42870	36740	88700	78650	70350	46540	89830	54210	62830	52610	60090	57010	15420	21210	12330	16680	21270	32760	24610	31710	15070	16610	6386	20160	14840	-1.086	0.00000278	52025.2105263158
50098	PKD1_HUMAN	537491	FTSFDQVAQLSSAAR	FTSFDQVAQLSSAAR	3963	3977	E	122900	96410	38350	71720	180300	113400	44350	104200	101500	183700	182800	168500	152100	251300	131400	146900	78980	175500	152300	55780	42150	24110	39290	55170	94980	50280	75900	40840	27870	15460	46210	34440	-1.279	1.94E-09	131400.526315789
50099	PKD1_HUMAN	537329	LAQLGAADR	LAQLGAADR	3942	3950	E	72690	42650	18050	51380	95420	63770	55080	68210	51370	106200	84980	78400	67420	131300	52440	58810	32890	93550	65380	49740	28140	10380	35160	35340	36180	31440	43880	23450	24340	9650	20100	20960	-1.062	0.000000712	67894.2105263158
50100	PKD1_HUMAN	537544	LEFPAAGR	LEFPAAGR	#N/A	#N/A	E	64360	37910	11250	36840	75070	55070	21270	47310	34990	52980	53070	55500	62930	127100	53660	69410	32850	79660	65740	25720	19190	10180	21310	17990	16990	23450	26080	25550	12540	6111	23760	14780	-1.139	0.00000868	54577.3684210526
50101	PKD1_HUMAN	476707	LLVAELQR	LLVAELQR	3238	3245	E	53820	26570	13010	28190	44580	48170	20470	41040	34140	72730	60700	50800	44870	87250	46200	60590	38360	66970	52690	27850	21290	11200	16050	23180	28270	19310	24650	15150	19790	6847	15580	13150	-0.969	0.0000118	46902.6315789474
50102	PKD1_HUMAN	537634	LNQATEDVYQLEQQLHSLQGR	LNQATEDVYQLEQQLHSLQGR	4218	4238	E	79520	57350	19690	54230	141900	40380	29060	86040	73440	147500	130100	116500	82150	108500	76680	74330	55120	124600	102000	46610	36250	20230	45880	26580	79720	43460	72200	30300	121800	15160	34800	30360	-0.847	0.000258	84162.6315789474
50103	PKD1_HUMAN	537429	LQAVFEALLTQFDR	LQAVFEALLTQFDR	4204	4217	E	198400	114400	27110	115900	303000	153800	74830	123000	158100	294700	271000	172800	190600	346300	142100	163400	93960	191800	156700	73490	74260	33680	43300	35980	111200	96070	120500	62610	51910	25070	69910	32230	-1.171	0.000000252	173257.894736842
50104	PKD1_HUMAN	538086	WLLVALTAATALVR	WLLVALTAATALVR	3928	3941	E	162500	59700	57750	33980	79380	72000	20730	29820	61380	102300	126000	82450	106400	126100	64170	50690	34620	55790	50460	101700	37990	17590	28270	11190	54380	29460	74940	27940	20410	14230	31800	11450	-0.771	0.009	72432.6315789474
50105	PKD1_HUMAN	537138	YSPAVGLHAAVTLR	YSPAVGLHAAVTLR	3846	3859	E	85660	58770	16760	61310	140100	95940	32460	62310	57800	103300	107500	96290	115000	174700	73650	104700	40680	96110	98350	41930	32520	17740	32560	27890	46690	36740	50590	29560	16630	9007	32060	19910	-1.194	0.000000112	85336.3157894737
50106	PKD1_HUMAN	541424	AVFLELTR	AVFLELTR	#N/A	#N/A	F	49440	28660	6962	6998	34410	21490	11190	23980	21590	49990	41960	40070	39290	73810	27880	39150	32200	58040	61620	11260	10910	9713	14000	15920	11320	14560	14160	10350	7123	6553	17030	18870	-1.056	0.0000213	35196.3157894737
50107	PKD1_HUMAN	477323	IPADATALDVSHNLLR	IPADATALDVSHNLLR	65	80	F	54230	63870	13700	6320	85090	51200	23870	25100	25460	77600	55430	86360	61290	77270	72410	50950	45790	59660	41430	13350	12720	9885	23660	14030	17700	14340	32670	15360	17580	6382	30230	21180	-1.035	0.0000659	51422.6315789474
50108	PKD1_HUMAN	537500	EVLAASDAALLR	EVLAASDAALLR	3223	3234	G	55640	24030	11630	21480	50120	40210	26980	54690	24230	70690	94790	39460	40560	97780	21150	44650	50380	71170	55790	14240	25450	11200	12330	17020	40840	36080	40490	12500	7721	5740	25310	17680	-0.9	0.00074	47127.8947368421
50109	PKD1_HUMAN	476707	LLVAELQR	LLVAELQR	3238	3245	G	26610	33370	10030	9443	52340	35870	25510	37840	21400	56490	75150	24370	44320	117800	23120	43860	44350	64050	55210	8111	25410	8673	15570	19300	28510	33370	37460	9683	8127	6508	20630	14850	-0.994	0.000438	42164.8947368421
50110	PKD1_HUMAN	537429	LQAVFEALLTQFDR	LQAVFEALLTQFDR	4204	4217	H	4526	15240	9476	326.6	28970	8855	4332	30990	29670	18140	4518	13740	32230	20450	29780	3987	52960	26080	15790	3830	14260	3913	10690	25100	7088	6125	8523	953.3	5552	8730	8454	5876	-0.732	0.114	18424.2421052632
50111	PKD1_HUMAN	537859	QAVCLTR	QAVC[160.0307]LTR	#N/A	#N/A	H	75330	75590	27550	35710	111700	32610	8828	36720	51330	94210	78700	87050	24200	74350	21180	25180	82360	136900	121000	64340	11990	35520	15440	43410	30690	27470	45650	7621	5020	11000	35400	41790	-1.003	0.00028	63184.1052631579
50112	PKD1_HUMAN	537578	TEGLLPLEETSPR	TEGLLPLEETSPR	3017	3029	H	280200	332200	157900	207100	860900	386400	118500	436900	276800	615900	565800	691000	308000	1079000	214400	218700	388100	443200	565200	281900	204600	166300	180800	209700	382000	181800	441000	84030	87680	84640	198800	215500	-0.911	0.0000448	428747.368421053
50113	PKD1_HUMAN	545826	TEGLLPLEETSPR	TEGLLPLEETSPR	3017	3029	J	55170	66570	10500	29830	88460	57550	25940	45220	37950	109700	38780	55600	88570	43470	51980	34410	109400	90440	35600	18250	17310	15260	29390	35790	18590	16040	37430	21460	21010	12460	44690	39230	-0.908	0.001	56586.3157894737
	Primary.Protein.Name	Peptide.ID	Peptide.Name	Modified.Peptide.Sequence	AA.Start	AA.Stop	Gel.Section	MS03..Aligned.Data. NORMAL	MS04..Aligned.Data. NORMAL	MS06..Aligned.Data. NORMAL	MS08..Aligned.Data. NORMAL	MS11..Aligned.Data. NORMAL	MS13..Aligned.Data. NORMAL	MS15..Aligned.Data. NORMAL	MS19..Aligned.Data. NORMAL	MS22..Aligned.Data. NORMAL	MS26..Aligned.Data. NORMAL	MS28..Aligned.Data. NORMAL	MS31..Aligned.Data. NORMAL	MS35..Aligned.Data. NORMAL	MS36..Aligned.Data. NORMAL	MS38..Aligned.Data. NORMAL	MS40..Aligned.Data. NORMAL	MS43..Aligned.Data. NORMAL	MS46..Aligned.Data. NORMAL	MS47..Aligned.Data. NORMAL	MS07..Aligned.Data. PKD1	MS10..Aligned.Data. PKD1	MS12..Aligned.Data. PKD1	MS20..Aligned.Data. PKD1	MS24..Aligned.Data. PKD1	MS27..Aligned.Data. PKD1	MS29..Aligned.Data. PKD1	MS30..Aligned.Data. PKD1	MS34..Aligned.Data. PKD1	MS37..Aligned.Data. PKD1	MS42..Aligned.Data. PKD1	MS44..Aligned.Data. PKD1	MS45..Aligned.Data. PKD1	Log2.Elucidator.Ratio..D.PKD.vs..N.Control..	Elucidator.P.value..D.PKD.vs..N.Control...Ratio.Data.	Mean_NORM
50114	PKD2_HUMAN	276574	AEMELSDLIR	AEM[147.0354]ELSDLIR	696	705	A	2193000	2036000	340800	558400	1627000	1802000	596000	1175000	2000000	2520000	1686000	2121000	2526000	1213000	2595000	510500	2028000	1233000	1141000	262400	827500	293000	777700	1614000	639900	632600	1170000	244300	568300	294600	631200	764800	-0.927	0.0000084	1573773.68421053
50115	PKD2_HUMAN	538094	AEMELSDLIR	AEMELSDLIR	696	705	A	397600	393400	35600	95750	126600	107200	49110	46470	84900	101700	64640	97390	102200	92190	155000	35440	81250	83050	84110	38500	53530	25090	29580	69350	38160	18460	30640	24710	27950	19100	47030	36970	-1.304	0.006	117557.894736842
50116	PKD2_HUMAN	538857	DPPAGAAASPSPPLSSCSR	DPPAGAAASPSPPLSSC[160.0307]SR	66	84	A	58320	57110	6872	23450	76320	50100	14830	33180	49800	67150	50980	53380	61930	53880	69220	22770	49070	30500	31010	8305	23330	8268	10450	31550	18330	11580	21110	5528	15040	7559	9348	17840	-1.211	0.00000345	45256.4210526316
50117	PKD2_HUMAN	288952	ECYDVYSVSSEDR	EC[160.0307]YDVYSVSSEDR	343	355	A	1099000	1102000	203300	367100	742100	770000	271400	417000	737300	899600	573700	791200	1069000	539700	1069000	242600	695900	481600	560800	165600	300200	145500	266200	556100	222700	212000	294300	122000	245300	116700	244700	288600	-1.041	0.000000475	664857.894736842
50118	PKD2_HUMAN	290384	ECYDVYSVSSEDRAPFGPR	EC[160.0307]YDVYSVSSEDRAPFGPR	343	361	A	63090	70560	5789	9178	28010	31630	16840	14660	36860	35990	21990	34630	40880	18500	36270	3977	24550	16060	29760	7012	16870	7427	8802	18580	7067	5044	11920	2355	7450	3869	6152	11080	-1.276	0.000527	28380.2105263158
50119	PKD2_HUMAN	288470	EETAAQVASLK	EETAAQVASLK	400	410	A	579900	547200	119800	181200	449000	453700	142700	270000	509900	737400	472600	564700	633500	404400	1118000	159500	450100	278600	317400	85440	185200	97990	173200	367900	153600	193800	278300	82700	159300	98430	151200	165700	-1	0.00000224	441557.894736842
50120	PKD2_HUMAN	289033	EETAAQVASLKK	EETAAQVASLKK	400	411	A	30970	31020	3296	9193	17270	26180	5777	13380	30740	30150	20560	29030	34150	18080	32400	6585	22620	14500	9849	3993	8438	3240	9298	21250	11880	6486	15940	4272	5630	1412	8078	8995	-0.969	0.00048	20302.6315789474
50121	PKD2_HUMAN	538025	FINFNR	FINFNR	#N/A	#N/A	A	115500	105700	8577	21770	114800	91640	30730	36720	83530	163500	95020	122100	165100	82990	164000	31830	62840	56810	45610	12370	40890	17550	24950	44970	38350	29900	45730	15740	29080	13590	24220	29330	-1.171	0.0000308	84145.6315789474
50122	PKD2_HUMAN	277215	FTEGSLLDGLYWK	FTEGSLLDGLYWK	282	294	A	1409000	1248000	218000	332300	430800	658400	207500	383900	698500	799900	509000	756200	647700	423500	842000	155300	605500	481600	558500	168700	213300	96590	275400	489500	215500	173500	252200	77470	171900	113600	231800	319800	-1.136	0.0000329	598189.473684211
50123	PKD2_HUMAN	288230	GHTDAEIEAIFTK	GHTDAEIEAIFTK	749	761	A	1847000	1690000	223700	480700	1380000	1302000	450800	792500	1013000	1980000	1151000	1567000	2007000	1127000	1950000	423300	1265000	847900	805100	232000	473400	219500	408700	935300	438100	339700	894300	177900	384600	169000	382500	547500	-1.117	0.00000106	1173842.10526316
50124	PKD2_HUMAN	290000	GLEIEMQR	GLEIEM[147.0354]QR	51	58	A	275400	311600	46870	104300	275500	353000	153500	167800	283300	420100	269400	363300	452800	273100	457700	106300	263600	163400	164300	42930	113000	52450	88800	211200	145200	103100	226000	66150	102800	61500	66170	125600	-0.881	0.0000117	258172.105263158
50125	PKD2_HUMAN	537767	GLEIEMQR	GLEIEMQR	51	58	A	160500	175100	15440	54160	87000	78900	26740	24740	49640	54850	31710	48300	53150	58500	107300	18920	36910	30300	33560	24220	29880	17270	17730	34510	12900	9819	23420	10680	18150	7373	13930	23430	-1.262	0.002	60301.0526315789
50126	PKD2_HUMAN	276285	GLGGYHGAGHPSGR	GLGGYHGAGHPSGR	140	153	A	835500	582400	104500	305800	991000	741000	190500	289100	584100	881400	804000	751000	1046000	683400	1033000	295000	539000	375100	425400	142300	274000	154900	228000	470300	335400	197500	399000	106700	212600	93830	188200	250500	-0.997	0.0000158	603010.526315789
50127	PKD2_HUMAN	271985	GSISSGVSYEEFQVLVR	GSISSGVSYEEFQVLVR	828	844	A	1596000	1410000	252500	515100	1233000	1384000	448500	782500	1111000	1766000	1204000	1630000	1628000	990200	1649000	426000	1277000	807500	1080000	267600	540900	231800	447100	929400	475900	458300	828700	179800	410600	302100	436600	551200	-0.884	0.00000277	1115278.94736842
50128	PKD2_HUMAN	288605	HLPLEGQPPR	HLPLEGQPPR	#N/A	#N/A	A	84910	88040	2651	32470	151900	164300	39510	11520	27010	173900	104600	111400	193800	133200	203200	53630	38420	35890	32600	26300	50680	28860	28140	16090	49080	36620	52650	65410	48710	5245	67960	25520	-0.751	0.029	88576.3684210526
50129	PKD2_HUMAN	271412	IDAVIVK	IDAVIVK	860	866	A	839000	804400	72130	317600	947000	798600	277200	311000	593800	1151000	745100	876500	1437000	796100	1340000	335900	577600	344400	301000	117000	348700	186800	174000	430900	305200	225700	467500	148900	269000	93100	155900	263100	-1.08	0.0000118	677122.631578947
50130	PKD2_HUMAN	276321	IILGDINFAEIEEANR	IILGDINFAEIEEANR	639	654	A	4151000	3853000	786600	1159000	2283000	3630000	1125000	2226000	3774000	4769000	3127000	4007000	4172000	1887000	3692000	793200	3167000	1948000	2407000	619000	1289000	463700	1288000	2919000	1282000	1110000	1990000	351100	843900	600200	1051000	1330000	-0.98	0.00000236	2787200
50131	PKD2_HUMAN	538297	KNTVDDISESLR	KNTVDDISESLR	719	730	A	145500	123000	25140	37490	78960	96690	32450	66390	115800	138100	88210	112600	145900	75900	146800	30070	95420	65950	98730	22350	37300	18660	52330	87930	29540	31070	56090	16790	29570	15710	30050	43910	-0.98	0.00000475	90478.9473684211
50132	PKD2_HUMAN	275984	LLDGVAEDER	LLDGVAEDER	884	893	A	1512000	1633000	248300	527800	1349000	1487000	549500	795500	1327000	1824000	1310000	1625000	1956000	1161000	1860000	429800	1374000	806900	787000	253500	582000	214600	430500	1045000	481400	433000	800100	219900	401800	218700	347500	520600	-1.032	0.000000443	1187515.78947368
50133	PKD2_HUMAN	275662	LLVEFPATGGVIPSWQFQPLK	LLVEFPATGGVIPSWQFQPLK	441	461	A	1840000	1392000	273000	378300	530200	958000	319600	669900	1423000	1262000	897100	1220000	888500	496200	1101000	203200	990700	722300	981100	203900	324900	157300	462500	995200	386400	288800	498300	87400	264400	183400	402800	471900	-1.003	0.0000583	870847.368421053
50134	PKD2_HUMAN	537858	LMAGCAAVGASLAAPGGLCEQR	LM[147.0354]AGC[160.0307]AAVGASLAAPGGLC[160.0307]EQR	29	50	A	115600	130100	114800	126100	274000	308800	62120	68520	242600	126500	191800	134000	293700	86760	290500	92300	107200	62710	239300	37270	101100	1260	30410	217000	146600	77560	61540	19260	62580	19980	2696	6314	-1.12	0.000125	161442.631578947
50135	PKD2_HUMAN	275442	LMEESSTNR	LM[147.0354]EESSTNR	205	213	A	639800	592200	96760	208700	388300	341000	154000	303600	566200	763700	437700	617000	735800	431700	755600	168000	428100	388300	317300	69980	185900	108600	207900	336400	164200	173600	303300	85240	160700	75340	160600	197000	-0.955	0.00000749	438618.947368421
50136	PKD2_HUMAN	290134	LMEESSTNR	LMEESSTNR	205	213	A	230900	132200	12280	49170	66580	57800	19870	18480	37010	46290	25680	42660	43220	49320	77690	23180	32050	30100	32490	23930	18780	12850	13760	23820	9485	6680	12290	13030	15230	6396	16980	18390	-1.411	0.007	54051.0526315789
50137	PKD2_HUMAN	276631	LNFDELR	LNFDELR	736	742	A	1934000	1849000	199400	458400	1426000	1446000	541900	802500	1427000	2200000	1447000	1688000	2277000	1236000	2387000	512600	1280000	901600	843600	229700	642200	263900	452600	980700	498400	448300	854000	223100	510300	207500	433400	560800	-1.059	0.00000182	1308263.15789474
50138	PKD2_HUMAN	288667	MEHSIGSIVSK	M[147.0354]EHSIGSIVSK	849	859	A	746800	809100	96180	328600	999800	886100	329100	435900	757200	1306000	923000	1087000	1753000	805000	1354000	338000	840700	451000	429100	102000	350800	157300	247900	540400	385500	307500	545500	154800	259600	124000	193900	327400	-1.123	0.00000156	772398.947368421
50139	PKD2_HUMAN	290338	MEHSIGSIVSK	MEHSIGSIVSK	849	859	A	145500	141200	15870	53390	75430	59200	21390	22510	28880	49070	30970	49040	60540	50750	92610	21820	36480	31520	33720	17850	27550	13130	27940	24480	8748	7752	16740	11900	18860	5972	13550	20350	-1.329	0.000864	53678.4210526316
50140	PKD2_HUMAN	276677	MMSQLFLDTPVSK	M[147.0354]M[147.0354]SQLFLDTPVSK	252	264	A	1299000	1142000	276800	336400	1031000	1178000	511400	810900	652900	1835000	1180000	1339000	1667000	677800	1463000	313800	1242000	768600	804600	195000	427400	194200	459400	1126000	437000	391300	733900	155200	317900	198800	367000	497700	-0.9	0.0000241	975221.052631579
50141	PKD2_HUMAN	278558	NTVDDISESLR	NTVDDISESLR	720	730	A	2221000	2212000	452700	563700	1608000	1829000	802800	1151000	2075000	2530000	1810000	2123000	2359000	1302000	2310000	404600	1803000	1225000	1199000	385100	731300	303700	766400	1351000	658600	601400	1067000	300000	498200	306800	594000	761500	-0.997	0.000000364	1577936.84210526
50142	PKD2_HUMAN	276969	SAASSAVSSVGAR	SAASSAVSSVGAR	125	137	A	1652000	1166000	194900	506100	1537000	1252000	398100	615700	984800	1956000	1331000	1390000	1813000	1146000	1727000	474000	1068000	779500	822500	183000	622900	238600	408500	777200	498900	400400	620300	225200	331800	193600	302400	404600	-1.023	0.00000519	1095452.63157895
50143	PKD2_HUMAN	276011	SFIFYENLLLGVPR	SFIFYENLLLGVPR	307	320	A	2610000	2206000	441400	582500	1245000	1679000	551900	1023000	1778000	2657000	1618000	2101000	2054000	1051000	2053000	429000	1933000	1165000	1346000	306600	643800	320300	700000	1337000	675000	643400	1232000	198300	457500	375700	683800	844500	-0.911	0.0000245	1501252.63157895
50144	PKD2_HUMAN	288991	SLDDSEEDDDEDSGHSSR	SLDDSEEDDDEDSGHSSR	808	825	A	571200	482700	100500	219300	608300	508400	84640	244500	404800	595300	502900	527200	599700	404700	678300	144900	369100	298400	407200	96090	204400	85670	110900	298500	167800	122500	217100	70810	108700	44730	136100	171900	-1.092	0.000000888	408002.105263158
50145	PKD2_HUMAN	288882	TLSSMEDFWK	TLSSM[147.0354]EDFWK	272	281	A	773600	754500	138200	185100	431200	536700	182100	348000	545700	727200	424500	607900	593000	330400	667300	116400	389600	362600	301600	89900	189400	82840	187200	426500	157200	167700	209600	72650	139700	79850	173800	215200	-1.062	0.00000458	442926.315789474
50146	PKD2_HUMAN	537756	TLSSMEDFWK	TLSSMEDFWK	272	281	A	293200	278100	32710	73000	99620	105200	35080	50910	71450	86760	57590	76900	72290	68910	126000	33660	62120	68920	79680	41490	35120	20210	34030	52310	23100	16070	24540	16060	22100	14440	32230	36520	-1.286	0.002	93268.4210526316
50147	PKD2_HUMAN	276567	TMSQLSTTMSR	TM[147.0354]SQLSTTM[147.0354]SR	582	592	A	418200	273400	51610	89680	292800	319100	99480	175300	408100	570800	316100	410700	602900	263700	452800	120800	433300	211200	235000	57570	113200	64730	152800	298100	129900	95270	210300	59360	103900	56810	119000	134700	-0.949	0.0000429	302366.842105263
50148	PKD2_HUMAN	538491	TMSQLSTTMSR	TM[147.0354]SQLSTTMSR	582	592	A	108300	103100	13080	28730	63180	52300	22850	25770	57820	54560	31150	49730	53130	44210	67910	17100	33320	26410	39890	16060	20250	9095	21380	34420	11120	10160	15740	11620	12230	9051	16520	15040	-1.184	0.0000899	46975.7894736842
50149	PKD2_HUMAN	538410	TMSQLSTTMSR	TMSQLSTTM[147.0354]SR	582	592	A	119000	70190	18640	25090	44780	45910	16740	17270	27150	39030	19390	41170	35790	30850	51720	15530	20050	23040	27010	10580	16220	8130	14560	23530	5206	6582	12570	7615	11240	4047	11820	12930	-1.238	0.001	36228.9473684211
50150	PKD2_HUMAN	288643	TREETAAQVASLK	TREETAAQVASLK	398	410	A	1490000	1497000	276800	537000	1520000	1317000	711100	649900	1028000	1817000	1280000	1504000	2150000	1397000	2054000	477100	1218000	763200	997400	303300	514000	211600	404700	817800	524000	523600	780400	237200	485100	185700	343200	474400	-1.099	2.41E-08	1193921.05263158
50151	PKD2_HUMAN	277162	TREETAAQVASLKK	TREETAAQVASLKK	398	411	A	537200	371400	47480	81710	337900	341700	86380	183500	328500	550700	295100	399200	493400	233600	553800	89690	224700	151000	182400	38850	120300	58690	85830	179600	129000	75670	155400	42660	85470	36570	72850	103900	-1.297	0.00000179	288913.684210526
50152	PKD2_HUMAN	288366	YDQDGDQELTEHEHQQMR	YDQDGDQELTEHEHQQM[147.0354]R	762	779	A	181500	141000	28370	60940	151100	175600	55330	135800	143700	283700	163600	190800	256300	154900	184800	54570	180400	102000	105500	23720	57170	31100	67530	127000	71470	62750	108900	27840	52400	18330	47960	59270	-0.997	0.00000778	144732.105263158
50153	PKD2_HUMAN	276574	AEMELSDLIR	AEM[147.0354]ELSDLIR	696	705	B	3219000	3178000	674300	1606000	1695000	2125000	1070000	1861000	1877000	3466000	2223000	4080000	2737000	57550	2356000	2103000	2267000	2796000	3299000	753000	652200	533400	510500	1281000	942300	849800	1481000	901400	240300	327700	1176000	1500000	-0.924	0.0000142	2246834.21052632
50154	PKD2_HUMAN	538094	AEMELSDLIR	AEMELSDLIR	696	705	B	719000	767300	113800	322300	191300	191400	141800	107700	107800	162800	95240	157200	218400	6822	186600	247000	140600	239700	319300	187900	78810	40670	47060	111400	57780	54340	57070	153200	31660	24280	108000	137200	-0.905	0.01	233476.947368421
50155	PKD2_HUMAN	290176	ATFIDFSVYNANINLFCVVR	ATFIDFSVYNANINLFC[160.0307]VVR	421	440	B	221400	261200	105000	179900	124500	58840	91850	150300	124200	172900	105500	192400	140500	36120	157200	116900	124200	197200	202100	109500	70370	64070	70530	84510	93510	48820	92370	75810	53270	93500	108000	133400	-0.47	0.014	145379.473684211
50156	PKD2_HUMAN	538857	DPPAGAAASPSPPLSSCSR	DPPAGAAASPSPPLSSC[160.0307]SR	66	84	B	100500	124100	17630	75100	72980	70380	61830	43370	46850	73320	42270	78450	81300	1186	53220	60040	66270	80370	97040	33350	23590	15770	6815	34560	23220	20980	27300	14170	5178	9142	16920	58630	-1.099	0.0000293	65589.7894736842
50157	PKD2_HUMAN	288952	ECYDVYSVSSEDR	EC[160.0307]YDVYSVSSEDR	343	355	B	798700	1142000	269900	541700	586400	490000	417900	440200	463800	610200	393000	664800	537800	21150	509500	696400	451500	802800	917900	291200	259800	156100	97760	390600	162500	163200	273600	246300	89990	86740	354400	489200	-0.773	0.000123	566086.842105263
50158	PKD2_HUMAN	288470	EETAAQVASLK	EETAAQVASLK	400	410	B	767000	820800	174200	403200	464600	474200	345600	505100	363200	726400	482500	662700	567700	16790	730100	459900	634200	652700	660700	228600	224000	148900	112300	453400	187200	181400	313200	178600	70920	148900	365400	418300	-0.732	0.000221	521662.631578947
50159	PKD2_HUMAN	289033	EETAAQVASLKK	EETAAQVASLKK	400	411	B	66490	60110	8617	30630	60160	47660	19050	2591	29660	42350	27510	56720	56260	0	57910	23200	42390	47890	62530	14970	12580	5644	3522	18480	24420	14230	15360	11510	0	455.8	13640	31690	-1.304	0.00041	39038.3157894737
50160	PKD2_HUMAN	538025	FINFNR	FINFNR	#N/A	#N/A	B	328900	324600	66840	120300	168800	140000	77300	146900	165400	242600	144100	327400	160800	6458	154000	205300	239900	211500	246100	83190	66890	39320	43580	107000	88840	80130	153400	81410	17260	31660	88690	116300	-0.821	0.000434	183010.421052632
50161	PKD2_HUMAN	277215	FTEGSLLDGLYWK	FTEGSLLDGLYWK	282	294	B	1384000	1735000	249700	684800	412800	306800	703700	523200	689100	844200	388600	994100	866400	27160	889600	800300	762000	956600	1237000	389200	314100	167200	161300	389300	268200	263200	371600	363900	120100	106800	439900	577900	-0.793	0.000148	760792.631578947
50162	PKD2_HUMAN	288230	GHTDAEIEAIFTK	GHTDAEIEAIFTK	749	761	B	2628000	2915000	449500	1274000	1338000	1079000	1192000	1040000	1048000	1795000	1191000	1748000	1911000	43750	1433000	2073000	1663000	1858000	2308000	742600	448500	286400	330400	878200	634000	451300	729300	645500	205000	239000	950500	996100	-0.932	0.00000497	1525644.73684211
50163	PKD2_HUMAN	290000	GLEIEMQR	GLEIEM[147.0354]QR	51	58	B	308800	482600	105400	280200	373500	342400	243000	244000	250700	443000	234000	558800	356200	9302	322900	298800	361500	323100	636900	115400	122300	71720	76760	261300	146300	159500	218300	174900	47450	76270	123600	317800	-0.813	0.0000525	325005.368421053
50164	PKD2_HUMAN	276285	GLGGYHGAGHPSGR	GLGGYHGAGHPSGR	140	153	B	1695000	1932000	381300	1057000	1367000	991600	720400	817200	816100	1232000	688400	1505000	1174000	37990	1232000	1276000	1192000	1701000	1921000	571500	393300	208700	219800	643400	394100	419200	643900	416500	99980	127400	454600	903300	-1.023	0.00000828	1144052.10526316
50165	PKD2_HUMAN	271985	GSISSGVSYEEFQVLVR	GSISSGVSYEEFQVLVR	828	844	B	1742000	1778000	410600	1172000	929800	932300	618700	754800	656200	1090000	830000	1569000	1149000	105500	963900	990300	1054000	1367000	1338000	632800	381600	320900	299100	632900	413600	462600	649700	518100	204000	231200	499500	956500	-0.749	0.0000137	1023742.10526316
50166	PKD2_HUMAN	271412	IDAVIVK	IDAVIVK	860	866	B	1989000	1968000	432100	1304000	1690000	1394000	890000	1063000	981600	1561000	970200	2052000	1575000	26310	1540000	1356000	1643000	1481000	1969000	589800	503900	310100	254300	964200	466700	488200	805600	409500	145000	190200	531400	1128000	-0.977	0.0000153	1362379.47368421
50167	PKD2_HUMAN	276321	IILGDINFAEIEEANR	IILGDINFAEIEEANR	639	654	B	4917000	4833000	1030000	2438000	2100000	2506000	1766000	2285000	2609000	4423000	2745000	4297000	4287000	128400	3229000	3097000	2833000	3494000	4006000	1281000	1138000	709600	825200	1940000	1275000	1296000	2154000	1324000	463000	560300	1528000	2219000	-0.776	0.0000157	3001231.57894737
50168	PKD2_HUMAN	538297	KNTVDDISESLR	KNTVDDISESLR	719	730	B	221000	219000	36160	106400	134900	126900	73080	89730	110600	214800	103100	197600	126100	3161	142100	118000	91000	211400	254000	47910	51870	26660	19230	94610	57190	71280	79810	62410	17540	19830	60900	102400	-0.876	0.000198	135738.473684211
50169	PKD2_HUMAN	275984	LLDGVAEDER	LLDGVAEDER	884	893	B	2100000	2242000	473500	1318000	1760000	1366000	694000	1207000	1008000	1902000	1106000	2263000	1614000	37080	1116000	1276000	1564000	1551000	2310000	595600	477400	300300	223000	957300	526500	426500	740200	483100	145300	200200	557100	1025000	-1.017	0.0000097	1416188.42105263
50170	PKD2_HUMAN	275662	LLVEFPATGGVIPSWQFQPLK	LLVEFPATGGVIPSWQFQPLK	441	461	B	1251000	1521000	290200	639400	431800	547500	675300	742700	777400	1445000	718400	1117000	1460000	37350	1095000	929800	718200	1046000	1288000	371200	370200	199900	319700	386100	437000	288500	468800	469600	143500	182000	460800	704000	-0.781	0.0000101	880581.578947368
50171	PKD2_HUMAN	537858	LMAGCAAVGASLAAPGGLCEQR	LM[147.0354]AGC[160.0307]AAVGASLAAPGGLC[160.0307]EQR	29	50	B	155600	261300	156600	320800	282900	335800	64820	106600	215000	151400	213400	213100	275200	5503	311300	364200	142100	175800	484700	83740	135100	19720	52150	160000	114200	119400	74430	57030	25990	22560	26330	46360	-1.13	0.000313	222953.842105263
50172	PKD2_HUMAN	275442	LMEESSTNR	LM[147.0354]EESSTNR	205	213	B	694100	516100	133100	338900	716800	348100	255000	458800	451000	706600	471000	829700	499400	25460	429900	468500	618000	504300	727700	143000	222900	123900	80430	234700	184400	200000	352300	99560	49020	51580	231800	258800	-1.006	0.0000763	483813.684210526
50173	PKD2_HUMAN	276631	LNFDELR	LNFDELR	736	742	B	3572000	3884000	721600	1869000	2159000	2143000	1081000	1687000	1810000	2741000	1389000	3463000	2298000	58920	2450000	2159000	2525000	3235000	3269000	966700	725600	472800	420500	1191000	868900	670800	1335000	902800	236300	310100	1126000	1505000	-0.963	0.0000109	2237606.31578947
50174	PKD2_HUMAN	288667	MEHSIGSIVSK	M[147.0354]EHSIGSIVSK	849	859	B	1538000	1586000	291100	1042000	1454000	1323000	658100	911900	859400	1553000	971700	1853000	1676000	22710	1191000	1158000	1535000	1393000	1847000	460500	435900	258100	191100	769800	484000	487300	734300	396800	121200	173400	519900	938000	-1	0.0000156	1203363.68421053
50175	PKD2_HUMAN	290338	MEHSIGSIVSK	MEHSIGSIVSK	849	859	B	50790	156500	13550	77230	98620	23980	30710	17380	21780	15320	7244	33010	17720	2438	55460	57040	34660	67920	79820	41310	11340	10650	8069	22750	0	0	4134	7486	2821	0	16260	28740	-1.344	0.006	45324.8421052632
50176	PKD2_HUMAN	276677	MMSQLFLDTPVSK	M[147.0354]M[147.0354]SQLFLDTPVSK	252	264	B	1588000	1627000	399300	810600	1059000	1211000	930700	909400	580600	1985000	1215000	2144000	1436000	44250	1291000	1183000	1531000	1816000	1710000	379700	416800	302400	309000	707500	599900	551300	804400	531600	168800	235400	673700	949000	-0.876	0.0000412	1235307.89473684
50177	PKD2_HUMAN	278558	NTVDDISESLR	NTVDDISESLR	720	730	B	3138000	3400000	627800	1567000	1741000	1877000	855000	1519000	1373000	2143000	1758000	3140000	2310000	53010	1933000	1635000	2100000	2453000	3040000	747900	746900	452900	321200	982400	856400	671000	1175000	755200	160500	292400	823500	1278000	-0.963	0.00000666	1929621.57894737
50178	PKD2_HUMAN	276969	SAASSAVSSVGAR	SAASSAVSSVGAR	125	137	B	2679000	2238000	465400	1436000	1545000	1658000	741400	1099000	1108000	1925000	1331000	2155000	1606000	44460	1255000	1327000	1699000	2040000	2265000	590700	582400	266300	332400	944200	585500	557200	742400	456700	127600	202300	591700	1076000	-1.023	0.0000143	1506171.57894737
50179	PKD2_HUMAN	276011	SFIFYENLLLGVPR	SFIFYENLLLGVPR	307	320	B	2509000	2899000	641300	1461000	1418000	742400	1123000	1432000	1505000	2310000	1135000	2559000	2123000	86830	2135000	1662000	2087000	2637000	3059000	739500	568700	531100	345800	1047000	795000	560000	801400	831200	242400	328300	948200	1542000	-0.803	0.0000174	1764448.94736842
50180	PKD2_HUMAN	288991	SLDDSEEDDDEDSGHSSR	SLDDSEEDDDEDSGHSSR	808	825	B	576800	575000	105900	306300	410100	205800	123500	257100	219800	326900	216400	325600	264600	10260	221400	281000	190800	483400	385700	174800	154300	68640	70110	187300	61710	76510	167700	117700	38870	47220	119400	210800	-0.963	0.000215	288755.789473684
50181	PKD2_HUMAN	288882	TLSSMEDFWK	TLSSM[147.0354]EDFWK	272	281	B	1004000	974700	220100	520100	290100	619500	353200	508200	555200	935800	527500	1029000	777000	20490	706900	585200	792900	1025000	944600	238200	213300	135000	158100	378000	264700	262200	372300	239200	87480	108700	348700	445700	-0.943	0.0000107	652078.421052632
50182	PKD2_HUMAN	537756	TLSSMEDFWK	TLSSMEDFWK	272	281	B	477200	580200	77390	263300	97470	80020	130400	99620	104200	120600	70190	170400	185400	3986	185300	266300	142500	216600	287700	151100	62020	28980	28830	67940	40730	21390	53240	90620	17890	18080	72680	141000	-0.963	0.005	187304
50183	PKD2_HUMAN	276567	TMSQLSTTMSR	TM[147.0354]SQLSTTM[147.0354]SR	582	592	B	586300	548000	120400	241200	439500	387300	223200	328200	374900	638200	474700	719700	469300	17610	448600	367000	664000	495700	541400	141600	180700	91750	122300	294800	182900	218700	329400	141300	63670	82270	214300	348900	-0.826	0.000247	425537.368421053
50184	PKD2_HUMAN	538491	TMSQLSTTMSR	TM[147.0354]SQLSTTMSR	582	592	B	207200	227300	41600	111300	92680	90970	62510	50340	66100	72610	47800	76090	86970	2973	88170	75070	70960	107800	122200	58630	41170	21670	16980	40040	30170	9607	26880	34460	11670	13630	42240	61080	-0.952	0.00071	89507.5263157895
50185	PKD2_HUMAN	538410	TMSQLSTTMSR	TMSQLSTTM[147.0354]SR	582	592	B	175800	155300	37590	86660	70500	77400	44290	36670	43550	44760	32050	62650	72840	1590	65850	66820	40230	85650	86930	54650	31880	15150	13090	29820	17640	13630	20530	25930	9121	8493	31450	53800	-0.924	0.002	67743.6842105263
50186	PKD2_HUMAN	288643	TREETAAQVASLK	TREETAAQVASLK	398	410	B	3265000	3187000	745300	1646000	1853000	1610000	1312000	1668000	1696000	2584000	1455000	2494000	1987000	48130	1704000	1684000	2114000	2514000	3412000	821700	713500	397100	422700	1374000	747500	927600	1001000	684700	246700	385700	1107000	1738000	-0.862	0.00000365	1946233.15789474
50187	PKD2_HUMAN	277162	TREETAAQVASLKK	TREETAAQVASLKK	398	411	B	1472000	1224000	124500	564300	924700	916900	185600	114900	423500	738200	367300	1129000	914900	13090	1020000	333900	553100	614000	859200	171400	234700	93490	165500	290500	258400	179200	241100	136600	33930	1260	131100	288100	-1.591	0.0000168	657531.052631579
50188	PKD2_HUMAN	275588	VQPQQPGDAK	VQPQQPGDAK	#N/A	#N/A	B	387000	416000	81790	339300	313500	310600	147100	224600	206300	276300	140400	431600	238400	12160	285000	231700	233700	234700	457100	131900	89890	59860	47970	194500	80860	76290	138400	71460	30730	30230	76680	240000	-1.026	0.0000269	261434.210526316
50189	PKD2_HUMAN	288366	YDQDGDQELTEHEHQQMR	YDQDGDQELTEHEHQQM[147.0354]R	762	779	B	234500	335400	81480	206300	224700	199800	137100	288900	159500	240900	127400	256600	192100	3672	193400	197600	244700	289900	604600	105800	115700	105400	82720	163100	145400	83370	94680	94430	30270	41760	94560	267400	-0.58	0.006	222029.052631579
50190	PKD2_HUMAN	540641	YDQDGDQELTEHEHQQMR	YDQDGDQELTEHEHQQMR	762	779	B	100700	129100	17750	55390	37590	32100	27850	21760	27120	18310	5680	24410	26070	80.41	25740	45750	31780	46140	77520	31740	13460	4654	6007	18760	2779	5496	4578	15180	0	476.3	17410	18510	-1.074	0.012	39517.9163157895
50191	PKD2_HUMAN	276574	AEMELSDLIR	AEM[147.0354]ELSDLIR	696	705	C	1483000	990300	475500	1442000	1269000	1862000	751500	1488000	1008000	1964000	1599000	1794000	859400	2415000	808000	1984000	1305000	1566000	1853000	562000	596200	211700	492700	814400	886300	676900	883100	374900	249800	118100	421800	638400	-0.997	0.00000052	1416668.42105263
50192	PKD2_HUMAN	288952	ECYDVYSVSSEDR	EC[160.0307]YDVYSVSSEDR	343	355	C	453100	361500	169800	465600	399300	562200	218200	449900	325100	452000	381400	500700	365800	837100	263700	598500	357100	466400	547500	219300	172800	99210	160100	231900	202800	189700	220200	132800	74220	49640	151100	168200	-0.932	0.000000312	430257.894736842
50193	PKD2_HUMAN	290745	EDQGPPCPSPVGGGDPLHR	EDQGPPC[160.0307]PSPVGGGDPLHR	#N/A	#N/A	C	74450	58390	30070	87200	45240	96430	24900	69740	48930	71790	44430	69770	43540	133400	49380	103800	51260	78110	76960	38190	20540	11930	23810	33770	43680	48780	29820	23820	12620	7747	15010	43470	-0.831	0.000389	66199.4736842105
50194	PKD2_HUMAN	288470	EETAAQVASLK	EETAAQVASLK	400	410	C	289400	214400	112100	324200	206200	240600	103000	281900	169800	275400	279200	312500	216800	595900	407300	366900	203000	271400	287400	128300	87570	39240	90050	128800	127400	123700	138800	87450	41780	22620	83260	99090	-1.13	0.000000172	271442.105263158
50195	PKD2_HUMAN	289033	EETAAQVASLKK	EETAAQVASLKK	400	411	C	41430	40530	15680	57410	36420	47680	19610	65900	36010	56190	62730	64230	41580	92460	29000	74340	39340	59380	58320	22220	12320	6288	23350	24440	21230	18150	30650	13020	6790	2667	10780	25100	-1.108	0.000012	49381.0526315789
50196	PKD2_HUMAN	277215	FTEGSLLDGLYWK	FTEGSLLDGLYWK	282	294	C	694200	582200	265700	674600	542600	823900	798200	571400	558300	556600	483900	522600	200600	929500	309300	559700	351800	550900	766000	322100	278000	97970	339600	234900	244400	403900	325500	237600	191300	40240	204200	243900	-0.781	0.00000208	565368.421052632
50197	PKD2_HUMAN	288230	GHTDAEIEAIFTK	GHTDAEIEAIFTK	749	761	C	1086000	621800	434100	1317000	973400	1303000	557400	1294000	786500	1271000	1185000	1260000	599200	1823000	529800	1760000	918800	1034000	1441000	524700	296700	175300	346400	628800	727600	496600	593700	314800	146800	75990	308400	446800	-1.035	0.000000396	1062894.73684211
50198	PKD2_HUMAN	290000	GLEIEMQR	GLEIEM[147.0354]QR	51	58	C	107300	128300	45230	181700	150700	217500	106100	183000	164300	186900	165100	244900	110400	284200	105200	267900	123000	129500	234000	78210	44460	29830	76520	112900	92130	77860	116700	60070	31290	18910	31230	78540	-0.946	0.000000936	165012.105263158
50199	PKD2_HUMAN	276285	GLGGYHGAGHPSGR	GLGGYHGAGHPSGR	140	153	C	794200	685200	264300	1252000	658600	1391000	455100	906300	537700	1013000	873300	1142000	544400	1599000	370200	1335000	823500	1017000	1362000	486200	214800	130300	264600	475300	494800	395600	486600	255600	83140	61570	196900	312700	-1.136	0.00000596	895989.473684211
50200	PKD2_HUMAN	271985	GSISSGVSYEEFQVLVR	GSISSGVSYEEFQVLVR	828	844	C	734000	618100	246000	821100	500500	802500	319200	685700	407700	691100	645900	740800	304000	1185000	320700	819900	479700	680100	675600	397100	267900	177100	219400	366000	329800	254800	464000	158900	109000	82160	191100	340100	-0.786	0.000102	614610.526315789
50201	PKD2_HUMAN	271412	IDAVIVK	IDAVIVK	860	866	C	695800	607800	249900	1155000	713400	951200	352700	1073000	583300	960400	962100	1047000	662500	1965000	467000	1353000	785100	946400	1279000	425600	232100	117900	289700	458100	433900	356700	496300	209700	99730	56940	211200	343300	-1.208	0.000000887	884715.789473684
50202	PKD2_HUMAN	276321	IILGDINFAEIEEANR	IILGDINFAEIEEANR	639	654	C	2063000	1782000	531600	2059000	1615000	2643000	1168000	1674000	1214000	2279000	1873000	2284000	1039000	3084000	984600	2517000	1355000	1928000	2070000	724000	579600	295200	592100	895000	944500	863400	1190000	448800	314700	161900	552000	716400	-1.006	0.000000524	1798063.15789474
50203	PKD2_HUMAN	538297	KNTVDDISESLR	KNTVDDISESLR	719	730	C	84530	75230	32370	91810	52300	79720	53290	75650	61660	70380	98720	92230	71570	176400	59410	115700	49340	69090	79630	30820	29690	11500	38790	43000	32720	29010	38960	26430	8148	6066	18660	25800	-1.188	0.000000015	78370
50204	PKD2_HUMAN	275984	LLDGVAEDER	LLDGVAEDER	884	893	C	811000	709200	274400	1175000	748000	1194000	400300	949300	585200	1046000	864400	1129000	616600	1873000	424600	1277000	691400	787700	1130000	468800	283000	138900	280000	474200	397600	342500	479200	224600	96830	55160	158500	299600	-1.194	0.000000261	878215.789473684
50205	PKD2_HUMAN	275662	LLVEFPATGGVIPSWQFQPLK	LLVEFPATGGVIPSWQFQPLK	441	461	C	993400	889400	203900	836900	726300	1209000	550100	595800	435100	798000	702600	743500	423200	1098000	360300	925000	527900	803800	1002000	338500	212400	128300	200300	295800	347000	341000	433600	177000	120800	64690	250400	307000	-1.026	0.000000608	727589.473684211
50206	PKD2_HUMAN	275442	LMEESSTNR	LM[147.0354]EESSTNR	205	213	C	284800	215300	88510	322200	357300	406200	138400	356800	208700	453800	413700	409600	276800	774200	187500	527300	324700	360500	486400	131200	103700	64190	118200	195600	228600	149500	220300	86900	65900	43130	151000	123200	-0.9	0.000114	346984.736842105
50207	PKD2_HUMAN	276631	LNFDELR	LNFDELR	736	742	C	1290000	1081000	373900	1533000	1058000	1486000	518900	1371000	901900	1433000	1367000	1448000	845200	1916000	526200	1820000	1040000	1330000	1554000	565400	359900	175500	413500	618100	652100	520600	742600	321300	151700	84740	361900	479600	-1.089	0.000000164	1204900
50208	PKD2_HUMAN	288667	MEHSIGSIVSK	M[147.0354]EHSIGSIVSK	849	859	C	296300	282800	123500	529400	393800	520900	162600	504600	277700	583300	482700	638900	276400	979300	207800	677900	392700	432400	557700	174800	129200	71100	174300	227200	257000	211000	298500	116100	55360	37480	107000	203000	-1.086	0.0000112	437931.578947368
50209	PKD2_HUMAN	290338	MEHSIGSIVSK	MEHSIGSIVSK	849	859	C	92560	103600	38900	155400	62210	67080	27110	54930	39940	38500	39020	33470	64190	147600	43260	74540	38530	68000	93500	65980	21110	6942	14330	28420	14990	17990	19990	21120	9606	2506	14050	30070	-1.105	0.001	67491.5789473684
50210	PKD2_HUMAN	276677	MMSQLFLDTPVSK	M[147.0354]M[147.0354]SQLFLDTPVSK	252	264	C	611300	484500	214100	554500	589300	926200	607500	766400	267100	844200	788500	881700	464700	996400	318500	965500	560500	654400	842200	248200	233300	120400	199700	372100	439100	327000	430000	187700	115600	60980	192400	266500	-0.952	0.00000087	649342.105263158
50211	PKD2_HUMAN	278558	NTVDDISESLR	NTVDDISESLR	720	730	C	1305000	1021000	374500	1513000	1045000	1486000	665000	987600	766900	1294000	1237000	1401000	799000	2464000	654900	1833000	849200	1111000	1435000	517100	336500	145100	352300	612300	550000	513100	668100	261800	123300	70590	257000	356700	-1.214	4.54E-08	1170636.84210526
50212	PKD2_HUMAN	288900	NVWLDR	NVWLDR	#N/A	#N/A	C	309000	281900	110900	454900	297400	381500	94920	349400	248000	373400	324800	421700	289400	646500	161900	467800	244000	352400	450400	184900	94700	43380	136500	167300	112500	145700	179000	108400	45510	23300	97430	138600	-1.114	0.000000589	329485.263157895
50213	PKD2_HUMAN	276969	SAASSAVSSVGAR	SAASSAVSSVGAR	125	137	C	1009000	619200	232900	1109000	716200	1286000	528400	916100	516500	1120000	1074000	1186000	543000	1844000	364500	1039000	708400	1003000	1203000	397700	350900	105000	362100	544700	514300	379200	427100	258100	108400	57900	165400	317500	-1.155	0.000000931	895694.736842105
50214	PKD2_HUMAN	276011	SFIFYENLLLGVPR	SFIFYENLLLGVPR	307	320	C	1556000	1357000	413100	1498000	1341000	2082000	755000	874800	728300	1318000	1154000	1486000	270400	2042000	533400	996300	911900	1393000	1389000	549100	357300	250900	318200	302900	637000	475000	601400	215500	156500	89520	390900	561800	-1.083	0.00000658	1163115.78947368
50215	PKD2_HUMAN	288991	SLDDSEEDDDEDSGHSSR	SLDDSEEDDDEDSGHSSR	808	825	C	261000	188600	87820	294400	233400	302200	112600	234700	116500	286900	226800	305000	148700	416800	106000	229400	228100	292400	343100	157100	77380	45200	68310	101000	121700	132600	146000	67980	38810	23940	58710	130200	-0.916	0.0000621	232337.894736842
50216	PKD2_HUMAN	537756	TLSSMEDFWK	TLSSMEDFWK	272	281	C	145400	146700	50860	148100	83340	109400	67730	66520	51700	72120	67920	76210	63080	163300	62710	175600	49630	83330	133400	87090	37490	14130	58700	37510	33490	34950	31620	41240	22870	3898	29610	49930	-0.808	0.001	95634.2105263158
50217	PKD2_HUMAN	276567	TMSQLSTTMSR	TM[147.0354]SQLSTTM[147.0354]SR	582	592	C	206100	200400	79480	232700	202400	331600	157700	318800	199300	370600	361400	390900	213400	481100	143000	393800	298400	276000	318900	107300	93430	44990	121100	177900	171500	127600	182400	78320	38990	32730	80570	112100	-0.949	0.0000142	272420
50218	PKD2_HUMAN	538410	TMSQLSTTMSR	TMSQLSTTM[147.0354]SR	582	592	C	49040	53700	18870	68500	35320	39390	19680	32730	21530	31600	28620	34330	34260	89380	29540	64520	18850	37110	50550	36030	11770	5732	12060	16370	8898	12490	14170	17610	5067	2992	8855	19530	-1.071	0.000282	39869.4736842105
50219	PKD2_HUMAN	288643	TREETAAQVASLK	TREETAAQVASLK	398	410	C	1031000	727300	346100	1053000	891400	1153000	686600	1049000	673000	1068000	1072000	1076000	777100	2241000	467800	1397000	896000	1081000	1311000	433600	314600	140100	439800	543100	458900	427100	512000	358000	185400	109500	336900	416000	-1.047	0.000000131	999857.894736842
50220	PKD2_HUMAN	277162	TREETAAQVASLKK	TREETAAQVASLKK	398	411	C	472000	447700	110900	650700	582700	862800	209300	508300	348100	885100	617400	1010000	318900	1025000	271700	759100	639800	810900	892500	215900	171500	78210	201900	331900	313300	229100	341900	115000	63080	48680	176900	337300	-1.218	0.00000609	601205.263157895
50221	PKD2_HUMAN	275588	VQPQQPGDAK	VQPQQPGDAK	#N/A	#N/A	C	95230	103700	50020	224900	129300	283100	52930	159500	97830	177500	89340	223200	94780	248500	90930	194100	121100	131400	250400	85450	39530	31840	39360	100700	96040	54370	80860	42500	22050	12520	29770	79740	-0.989	0.000102	148303.157894737
50222	PKD2_HUMAN	288366	YDQDGDQELTEHEHQQMR	YDQDGDQELTEHEHQQM[147.0354]R	762	779	C	115300	101100	60260	217300	142500	248100	124700	242200	153400	250200	220300	273600	117600	327200	80070	231800	202700	227300	320000	90910	58170	43500	72730	125000	102600	107700	135900	56710	27160	18100	57500	94960	-0.971	0.0000357	192401.578947368
50223	PKD2_HUMAN	276574	AEMELSDLIR	AEM[147.0354]ELSDLIR	696	705	D	897400	540200	192800	399000	331100	323400	159100	432700	474300	495200	398200	465000	323100	1314000	361900	606600	294200	548600	472600	118200	142000	69000	284100	323100	267000	203800	269900	166600	163800	68780	158400	175800	-0.884	0.0000938	475231.578947368
50224	PKD2_HUMAN	538094	AEMELSDLIR	AEMELSDLIR	696	705	D	148800	73600	40040	68340	37630	39870	20470	56790	30330	14110	18920	16630	49590	141700	34900	141600	11750	44620	36240	30840	13210	4340	15180	35200	11800	13630	9596	23150	17580	6206	9021	15690	-0.946	0.012	53996.3157894737
50225	PKD2_HUMAN	288952	ECYDVYSVSSEDR	EC[160.0307]YDVYSVSSEDR	343	355	D	436800	246800	107400	238200	184500	199400	84430	243700	208000	183700	152900	218200	149900	484100	174500	334600	157900	259700	225900	76190	99270	45130	101800	149400	100300	64840	96120	71370	71310	45710	77190	78600	-0.847	0.0000805	225822.631578947
50226	PKD2_HUMAN	288470	EETAAQVASLK	EETAAQVASLK	400	410	D	321200	189400	64900	146100	82650	101700	53370	143900	154500	158300	123300	151100	134600	391700	318200	229200	108400	199600	185000	50680	51520	23220	85370	116500	85330	64750	85350	58650	53020	34040	45430	69370	-0.927	0.0000216	171427.368421053
50227	PKD2_HUMAN	277215	FTEGSLLDGLYWK	FTEGSLLDGLYWK	282	294	D	448100	274300	98420	178200	166200	180200	91830	206000	128100	172400	130000	155100	212000	571500	211200	423500	78590	167100	139800	64680	109800	38220	160800	87030	95260	75240	83560	82870	102600	52140	55560	74160	-0.692	0.002	212238.947368421
50228	PKD2_HUMAN	288230	GHTDAEIEAIFTK	GHTDAEIEAIFTK	749	761	D	674500	504100	181800	380200	293800	324700	125700	393700	370000	421900	359300	385800	303900	1067000	293900	646700	200300	489400	437600	128000	114000	47080	180500	271500	218000	186800	226900	161900	116200	78210	140400	129600	-0.897	0.0000714	413384.210526316
50229	PKD2_HUMAN	276285	GLGGYHGAGHPSGR	GLGGYHGAGHPSGR	140	153	D	403300	428300	113200	201400	150000	203100	82190	275700	273900	188000	170600	229300	242700	895300	155800	486800	143800	245600	261700	59910	78190	21660	129600	203700	115500	82610	113500	76260	87910	30120	64130	54680	-1.102	0.0000726	271088.947368421
50230	PKD2_HUMAN	271985	GSISSGVSYEEFQVLVR	GSISSGVSYEEFQVLVR	828	844	D	161000	154600	35820	105900	75920	66350	66260	92470	80870	95160	63350	96290	91120	234700	128700	126400	71060	112300	68140	36310	44700	21960	32980	51850	30240	31560	45740	23090	43770	23330	27250	43910	-0.949	0.0000119	101390
50231	PKD2_HUMAN	276321	IILGDINFAEIEEANR	IILGDINFAEIEEANR	639	654	D	1387000	893100	305400	688600	511100	538100	232900	811900	595700	870700	571200	668500	663300	1854000	628200	1256000	473700	920000	828200	223900	242900	107800	458800	442800	425700	347400	417900	293000	276800	153400	258100	290500	-0.86	0.0000389	773557.894736842
50232	PKD2_HUMAN	275984	LLDGVAEDER	LLDGVAEDER	884	893	D	131400	103700	33970	112000	72620	68780	37460	120300	111300	79700	60930	112100	87800	219600	109900	120500	62220	103200	106800	35160	39200	17930	63090	119200	42740	34600	57930	32050	55610	21610	26270	58000	-0.546	0.024	97593.6842105263
50233	PKD2_HUMAN	275662	LLVEFPATGGVIPSWQFQPLK	LLVEFPATGGVIPSWQFQPLK	441	461	D	356600	333700	126800	199200	161300	192400	97620	291400	192700	340900	282200	311000	319100	723500	234500	487300	139100	255300	244900	62700	99240	20460	202700	150200	202300	115400	136400	102700	114200	49480	70660	113100	-0.9	0.0000942	278395.789473684
50234	PKD2_HUMAN	275442	LMEESSTNR	LM[147.0354]EESSTNR	205	213	D	119500	132100	40450	71190	51810	52500	24680	91410	101300	84090	64990	74350	94960	241400	74610	141000	55550	99680	69060	29350	22490	10730	47890	70080	35740	31010	39010	27830	34470	11980	28820	28630	-0.952	0.0000345	88664.7368421053
50235	PKD2_HUMAN	276631	LNFDELR	LNFDELR	736	742	D	792300	431000	189400	400700	275900	292300	150300	348000	375400	448400	348300	406900	271100	990700	245200	566200	220600	492900	399000	119900	130700	60340	188500	269200	193500	163400	209300	120300	101100	65860	129300	150100	-0.913	0.0000614	402347.368421053
50236	PKD2_HUMAN	278558	NTVDDISESLR	NTVDDISESLR	720	730	D	651400	437400	145200	327000	264600	308300	112000	411300	363800	353500	335000	370200	294800	964300	305100	625400	213700	476900	441000	128700	145900	52630	238700	246000	206900	173800	192700	150300	125800	51160	118800	137700	-0.837	0.000236	389521.052631579
50237	PKD2_HUMAN	276969	SAASSAVSSVGAR	SAASSAVSSVGAR	125	137	D	400400	202300	79130	166400	143000	116500	67110	188500	202600	188000	178800	159300	183600	509700	144500	262500	134700	251100	204800	46510	88280	18120	106100	136400	106900	121100	92040	75730	71570	44250	64420	76490	-0.844	0.000125	199102.105263158
50238	PKD2_HUMAN	276011	SFIFYENLLLGVPR	SFIFYENLLLGVPR	307	320	D	1501000	1305000	481400	658400	668500	887700	328000	956500	789300	1251000	770200	943700	778900	2452000	714900	2040000	674800	1278000	1138000	243600	396700	105300	426700	720100	684300	445100	576700	375400	336500	235600	393900	358000	-0.938	0.0000232	1032489.47368421
50239	PKD2_HUMAN	288882	TLSSMEDFWK	TLSSM[147.0354]EDFWK	272	281	D	249600	159300	64750	130600	94100	106800	49140	133600	114300	121900	96050	119100	115300	276600	82990	185400	57460	114000	88250	35380	41220	20330	80500	37100	64380	66050	74380	35040	55330	13510	36750	39190	-0.897	0.0000114	124170.526315789
50240	PKD2_HUMAN	276567	TMSQLSTTMSR	TM[147.0354]SQLSTTM[147.0354]SR	582	592	D	157200	154800	46270	87960	64420	67150	38990	145500	137300	120000	100100	116700	98960	317100	104800	179700	78170	130900	101800	38090	42220	12420	89150	110800	70950	58480	73210	40810	42030	19090	37740	42250	-0.751	0.000873	118306.315789474
50241	PKD2_HUMAN	288643	TREETAAQVASLK	TREETAAQVASLK	398	410	D	841600	514900	200000	345800	314700	340300	319700	531700	561200	460800	287700	440400	380400	1183000	354100	672300	285800	489700	409000	128400	239900	77620	311300	361600	215000	200600	254500	142700	155600	71280	122200	155100	-0.831	0.0000164	470163.157894737
50242	PKD2_HUMAN	277162	TREETAAQVASLKK	TREETAAQVASLKK	398	411	D	157200	129700	25410	70050	90240	71410	32870	106000	100200	82040	63750	104200	89490	199000	49990	103000	55110	106100	89420	20220	31920	9411	62350	74740	39960	29020	41230	25030	20490	9766	25350	32630	-1.059	0.0000048	90798.9473684211
50243	PKD2_HUMAN	276285	GLGGYHGAGHPSGR	GLGGYHGAGHPSGR	140	153	E	25530	16990	33270	10760	14290	16830	2411	7969	13950	21610	16320	17820	15800	29130	29030	21050	20500	25580	18770	5335	5304	1629	10660	10880	7326	3663	9659	6495	11130	3562	7670	7570	-0.855	0.008	18821.5789473684
50244	PKD2_HUMAN	276321	IILGDINFAEIEEANR	IILGDINFAEIEEANR	639	654	E	32620	24610	13390	19470	29500	31280	13920	22850	26770	70520	58250	65210	27940	59620	37010	58150	27670	42870	41590	13510	13850	8944	15670	18470	83860	23150	30960	14900	15430	9579	16780	18010	-0.604	0.009	37012.6315789474
50245	PKD2_HUMAN	278558	NTVDDISESLR	NTVDDISESLR	720	730	E	37650	17910	5580	20640	28030	29770	14900	22970	25650	45020	52320	48280	19930	70850	39040	48410	25530	47990	32260	11560	12580	7986	12600	15180	18420	14990	25050	13970	15900	7835	9952	15930	-0.919	0.00023	33301.5789473684
50246	PKD2_HUMAN	276969	SAASSAVSSVGAR	SAASSAVSSVGAR	125	137	E	38430	25570	4683	17000	20530	18550	7669	17240	19860	42940	25900	34840	28770	31430	39210	27830	27540	28720	20970	13140	13500	4875	13970	26420	12140	6942	17660	9625	16750	7567	10370	10360	-0.786	0.004	25141.1578947368
50247	PKD2_HUMAN	276321	IILGDINFAEIEEANR	IILGDINFAEIEEANR	639	654	G	44690	16420	1907	32690	31310	7398	11040	4702	6988	19510	14420	15130	31340	23360	20650	14360	34840	27830	15960	32970	9062	6244	10760	14020	5437	3416	15320	7074	8929	8508	10940	9358	-0.635	0.053	19712.8947368421
50248	PKD2_HUMAN	276285	GLGGYHGAGHPSGR	GLGGYHGAGHPSGR	140	153	I	28070	28080	3860	11210	53380	27640	5590	31190	27180	61380	35540	55970	49560	47110	39120	26870	28160	28220	14750	7896	13720	8376	14790	37070	10780	9130	35150	10310	12030	6800	16000	12350	-0.886	0.000292	31730.5263157895
50249	PKD2_HUMAN	271985	GSISSGVSYEEFQVLVR	GSISSGVSYEEFQVLVR	828	844	I	136400	127200	30610	67410	258300	143200	72330	94230	98180	221000	197000	163100	236700	245600	169300	139200	124100	165800	125500	48680	54600	35000	64980	109100	66250	63590	106500	96450	76520	29730	83360	59870	-0.773	0.0000166	148166.315789474
50250	PKD2_HUMAN	271985	GSISSGVSYEEFQVLVR	GSISSGVSYEEFQVLVR	828	844	J	277800	229700	82300	104500	198600	259400	119200	118100	153600	390100	272100	149000	303100	302400	153000	204000	211600	392000	154800	50320	102400	34960	73060	154900	124900	208200	139000	111600	80370	43870	210900	123100	-0.725	0.009	214489.473684211
50251	PKD2_HUMAN	271412	IDAVIVK	IDAVIVK	860	866	J	707900	396500	160900	340000	238000	423900	216500	213400	242800	490500	367300	247600	472300	426300	213200	263900	318400	713000	289700	112700	146300	48540	129500	250700	166700	306100	189400	104400	106700	37680	258500	197600	-0.986	0.0000868	354847.368421053
50252	PKD2_HUMAN	275984	LLDGVAEDER	LLDGVAEDER	884	893	J	209600	163300	66100	172400	136500	163100	149200	84840	91060	244400	146000	122900	255600	142600	127400	105100	147700	281500	132600	56810	51130	26320	28080	82080	72420	119500	88310	40430	41570	16840	110100	95650	-1.029	0.0000014	154836.842105263
	Primary.Protein.Name	Peptide.ID	Peptide.Name	Modified.Peptide.Sequence	AA.Start	AA.Stop	Gel.Section	MS03..Aligned.Data. NORMAL	MS04..Aligned.Data. NORMAL	MS06..Aligned.Data. NORMAL	MS08..Aligned.Data. NORMAL	MS11..Aligned.Data. NORMAL	MS13..Aligned.Data. NORMAL	MS15..Aligned.Data. NORMAL	MS19..Aligned.Data. NORMAL	MS22..Aligned.Data. NORMAL	MS26..Aligned.Data. NORMAL	MS28..Aligned.Data. NORMAL	MS31..Aligned.Data. NORMAL	MS35..Aligned.Data. NORMAL	MS36..Aligned.Data. NORMAL	MS38..Aligned.Data. NORMAL	MS40..Aligned.Data. NORMAL	MS43..Aligned.Data. NORMAL	MS46..Aligned.Data. NORMAL	MS47..Aligned.Data. NORMAL	MS07..Aligned.Data. PKD1	MS10..Aligned.Data. PKD1	MS12..Aligned.Data. PKD1	MS20..Aligned.Data. PKD1	MS24..Aligned.Data. PKD1	MS27..Aligned.Data. PKD1	MS29..Aligned.Data. PKD1	MS30..Aligned.Data. PKD1	MS34..Aligned.Data. PKD1	MS37..Aligned.Data. PKD1	MS42..Aligned.Data. PKD1	MS44..Aligned.Data. PKD1	MS45..Aligned.Data. PKD1	Log2.Elucidator.Ratio..D.PKD.vs..N.Control..	Elucidator.P.value..D.PKD.vs..N.Control...Ratio.Data.	Mean_NORM
50295	PKHD1_HUMAN	276685	AADIGGLWATIR	AADIGGLWATIR	1029	1040	A	2127000	1163000	252800	956600	1503000	1981000	836900	760700	832100	1650000	2575000	1654000	1321000	2464000	1112000	1738000	1200000	1243000	2246000	1162000	733800	322300	486000	837700	1232000	519100	1066000	436300	440200	222900	517000	930900	-0.73	0.002	1453478.94736842
50296	PKHD1_HUMAN	276277	AFTYVSSLNPVIVTLSR	AFTYVSSLNPVIVTLSR	1099	1115	A	3545000	2377000	830500	1703000	2826000	4115000	1663000	2044000	1899000	3194000	5030000	3183000	2502000	3568000	1677000	2513000	3066000	2544000	4163000	2029000	1400000	566400	1058000	2021000	2232000	1186000	2695000	589200	819900	536100	1061000	2046000	-0.699	0.000639	2760131.57894737
50297	PKHD1_HUMAN	288089	AHAILVSDGGELR	AHAILVSDGGELR	1985	1997	A	1261000	673400	121700	648300	1356000	1373000	623300	508900	464400	1371000	2373000	1159000	1204000	2432000	1068000	2029000	1049000	850800	980100	749500	688200	243800	302200	474900	1106000	325000	925000	451600	441600	133600	331900	667900	-0.796	0.007	1133994.73684211
50298	PKHD1_HUMAN	276834	ALGLPPPVSVFPK	ALGLPPPVSVFPK	#N/A	NA	A	561500	365800	140500	367600	599500	845000	351500	311900	294600	557400	926900	520900	449900	755100	298400	573900	572200	465100	773300	333200	301700	115700	166000	314000	422700	230900	486100	151700	172000	109900	165900	331700	-0.639	0.004	512157.894736842
50299	PKHD1_HUMAN	276585	AQITLYGSSYSTPFFPYGVK	AQITLYGSSYSTPFFPYGVK	2009	2028	A	2804000	1831000	651600	1289000	2189000	3078000	1287000	1528000	1517000	2237000	3724000	2444000	1789000	2445000	1331000	1827000	2541000	1996000	3093000	1660000	1060000	424700	839700	1611000	1701000	880500	1977000	472500	606300	406200	843500	1554000	-0.651	0.001	2084294.73684211
50300	PKHD1_HUMAN	288475	AQTPIVHQVYPPSGVPGK	AQTPIVHQVYPPSGVPGK	134	151	A	554400	269700	82880	403200	453800	758800	283500	313100	286700	584300	1029000	558400	424200	859600	346700	884600	502400	392100	605000	407500	302500	108900	169200	235800	560100	186200	393500	192000	141800	71290	149600	323800	-0.735	0.007	504862.105263158
50301	PKHD1_HUMAN	288052	ASEGVFCDR	ASEGVFC[160.0307]DR	2832	2840	A	860400	565500	158900	507600	1046000	1292000	602100	428400	386600	643700	1182000	706300	800800	1595000	577400	1142000	833200	623300	839800	577700	486900	215500	191600	390700	603900	282100	611100	281600	282800	119900	246400	460100	-0.708	0.007	778473.684210526
50302	PKHD1_HUMAN	471497	ATAHALDTVLALEDAVDWNPGDEVVIISGTGVK	ATAHALDTVLALEDAVDWNPGDEVVIISGTGVK	2053	2085	A	1129000	595200	276800	570600	623000	1159000	565900	506900	389200	934300	1450000	1021000	747600	1224000	526000	865000	1006000	969100	1738000	649600	361900	207100	297200	432800	871100	358700	710600	213300	288400	168800	456300	770200	-0.613	0.005	857715.789473684
50303	PKHD1_HUMAN	276522	ATVALLSR	ATVALLSR	2130	2137	A	1287000	857300	131200	714100	1730000	1682000	831900	445800	489800	1377000	1888000	1279000	1616000	2374000	1105000	1735000	932100	852000	1612000	625900	747100	371000	237400	491800	1023000	495600	928400	521500	552800	145900	381500	667500	-0.759	0.005	1207326.31578947
50304	PKHD1_HUMAN	288093	AWLISAK	AWLISAK	#N/A	NA	A	462300	244800	43200	202600	463700	577800	231300	134800	133600	380500	571200	378700	334900	880800	290500	546000	173100	258500	346400	203100	205600	86580	53980	109400	284100	119900	194500	128500	130100	34640	96770	172000	-0.908	0.007	350247.368421053
50305	PKHD1_HUMAN	275579	CKLEPLWSNILLR	C[160.0307]KLEPLWSNILLR	547	559	A	400000	213300	45510	128900	250400	341500	140300	89890	103000	240900	457400	270200	216500	423800	170200	260500	193800	220500	353000	153300	129300	55120	59640	92260	264000	80210	138200	59340	78770	35260	71690	150100	-0.852	0.002	237873.684210526
50306	PKHD1_HUMAN	288582	DDWSGHGNIIR	DDWSGHGNIIR	2288	2298	A	278000	168500	46420	161800	215900	259900	116700	99830	93470	168100	343100	207000	176600	411100	155400	259000	129200	192700	220000	182500	90790	44230	73190	101200	185600	63190	100900	75470	66740	23410	66010	137300	-0.676	0.018	194880
50307	PKHD1_HUMAN	287456	DINLHGNVVAGSER	DINLHGNVVAGSER	3088	3101	A	1140000	779200	183700	875700	1805000	2048000	878300	636300	488100	1461000	2740000	1360000	1380000	2776000	801100	1964000	1176000	1156000	1334000	831100	723400	305300	319400	558400	1413000	582100	1074000	494100	414800	159500	362900	770200	-0.783	0.007	1314863.15789474
50308	PKHD1_HUMAN	288065	DLAPGPHYLSVFYTR	DLAPGPHYLSVFYTR	1542	1556	A	2640000	1811000	436300	1115000	2596000	2662000	1298000	1146000	1141000	2329000	3939000	2403000	2114000	2752000	1380000	2245000	1974000	1950000	2733000	1150000	1004000	440300	573500	1171000	1768000	751500	1994000	548700	610600	317400	676000	1347000	-0.793	0.000487	2034963.15789474
50309	PKHD1_HUMAN	277265	DTLSNPR	DTLSNPR	2605	2611	A	354600	157100	41060	203700	463600	386400	187600	107400	120300	327500	526100	306700	397300	609500	284400	490300	227800	235000	289900	204400	182100	95580	68110	127800	304900	117200	265200	144500	138600	37960	96430	172500	-0.646	0.023	300855.789473684
50310	PKHD1_HUMAN	276096	ESFIQGCTVR	ESFIQGC[160.0307]TVR	2228	2237	A	1375000	954700	333300	761900	1391000	1659000	743900	536300	581600	970400	1668000	1096000	1091000	1805000	866300	1350000	958500	1010000	1289000	852800	594200	263700	330100	593900	789400	391800	769500	357000	345400	140700	361500	721600	-0.735	0.002	1075836.84210526
50311	PKHD1_HUMAN	276566	FFLLGNK	FFLLGNK	3483	3489	A	815300	547800	87540	538800	1195000	1442000	618800	314900	347800	1010000	1413000	888900	978900	1425000	578800	1287000	762800	734200	1197000	366600	597100	198400	126600	318800	703100	376500	768200	289300	308400	111900	257500	483400	-0.798	0.004	851765.263157895
50312	PKHD1_HUMAN	276145	FYFPSLQPR	FYFPSLQPR	3325	3333	A	1044000	707500	204000	689600	1217000	1567000	756100	541400	557600	981900	1836000	1004000	929900	1595000	520500	1290000	1098000	856500	1525000	613100	535400	206600	273200	542000	804600	431200	914400	287400	315600	156600	303600	633300	-0.737	0.002	995842.105263158
50313	PKHD1_HUMAN	288804	GAKPMEEIVTVETVQDTDLYLK	GAKPMEEIVTVETVQDTDLYLK	2086	2107	A	105500	67280	40390	72050	87120	148300	51840	38230	59300	65150	84790	76380	99200	149800	79630	107700	67170	90940	126700	93360	75250	20730	18360	22840	60660	27160	51100	31540	36020	29650	45330	63920	-0.436	0.073	85130
50314	PKHD1_HUMAN	288349	GAKPMEEIVTVETVQDTDLYLK	GAKPM[147.0354]EEIVTVETVQDTDLYLK	2086	2107	A	798400	576900	342900	467700	1310000	1969000	851800	613000	488600	1527000	2133000	1710000	1322000	2118000	191100	1666000	1266000	1085000	1299000	607000	775900	364900	452800	623000	1104000	799500	1401000	420700	299000	448000	761000	869900	-0.371	0.116	1143968.42105263
50315	PKHD1_HUMAN	288044	GDYSAVLPR	GDYSAVLPR	1090	1098	A	906200	491800	104800	443000	971500	950700	431700	320800	312500	883400	1107000	702000	816800	1277000	533400	909700	577200	578000	1099000	411000	415800	173700	197700	340600	524200	284900	559700	263600	264700	87390	226100	397700	-0.793	0.001	706131.578947368
50316	PKHD1_HUMAN	276930	GLLFEVGDAVEGLELTEATPGYR	GLLFEVGDAVEGLELTEATPGYR	329	351	A	3301000	1031000	944200	1937000	2196000	3752000	1709000	2178000	1742000	2666000	4713000	2933000	2358000	3416000	1486000	2421000	295700	2501000	2474000	2300000	1392000	607500	1111000	2039000	2391000	1128000	2544000	664400	773100	409600	167700	1058000	-0.546	0.03	2318626.31578947
50317	PKHD1_HUMAN	276487	GLLLNSR	GLLLNSR	#N/A	NA	A	763800	522200	70340	408800	1253000	1044000	525900	252100	301600	917500	1331000	830700	988500	1707000	779900	1228000	582100	549700	581900	365300	502600	293300	130600	286500	649000	273400	669100	329400	354900	88090	218000	412100	-0.756	0.013	770423.157894737
50318	PKHD1_HUMAN	288557	GLSMCGTLGLK	GLSM[147.0354]C[160.0307]GTLGLK	2243	2253	A	834500	562000	862600	566800	1106000	1311000	653700	537900	503800	970000	1535000	983800	1135000	1459000	687800	1164000	934100	860100	1434000	578300	468600	225200	327100	601800	784300	407300	696900	331500	326900	143100	349700	619500	-0.699	0.000754	952689.473684211
50319	PKHD1_HUMAN	288355	GLSMCGTLGLK	GLSMC[160.0307]GTLGLK	2243	2253	A	527900	285200	77580	213100	310500	288600	133300	108500	94660	122900	194900	136900	182500	347700	170100	234000	188400	194000	259200	215800	129800	51730	51960	100900	88600	39140	85600	84450	73710	29390	88190	121500	-0.821	0.007	214207.368421053
50320	PKHD1_HUMAN	276995	GLYVMGTLDFPVDR	GLYVM[147.0354]GTLDFPVDR	2782	2795	A	1281000	592700	408400	739700	1383000	1962000	880900	918900	789600	1217000	2027000	1317000	1203000	1746000	739300	1116000	1505000	1156000	1993000	863400	610200	255300	933000	879900	966900	597300	1307000	294000	352100	249200	456100	845500	-0.582	0.005	1209236.84210526
50321	PKHD1_HUMAN	288358	GLYVMGTLDFPVDR	GLYVMGTLDFPVDR	2782	2795	A	392600	86080	67830	192400	148600	232500	88410	83910	81110	123500	205400	125700	103000	255400	115600	235200	169400	143300	252400	242700	97700	36530	51590	80040	101600	33960	78010	47800	46570	27180	75390	108400	-0.617	0.064	163281.052631579
50322	PKHD1_HUMAN	288110	GPEVSNSDGDLTSGTEPFCGR	GPEVSNSDGDLTSGTEPFC[160.0307]GR	565	585	A	488000	712700	295000	628100	1023000	1299000	628100	576700	512100	738000	1319000	833800	825300	1345000	549900	1051000	428600	819700	1354000	863200	518600	206200	308500	474400	690700	323600	597600	290600	286500	151900	139400	615600	-0.582	0.015	811947.368421053
50323	PKHD1_HUMAN	276637	GPSPSLVGK	GPSPSLVGK	1281	1289	A	1605000	808900	195000	863800	1808000	1815000	861600	560000	665900	1546000	2301000	1455000	1634000	2513000	1267000	1956000	1279000	1024000	1214000	864200	888300	476200	410200	660100	1115000	578200	1247000	580800	576200	199600	423900	784100	-0.642	0.011	1335378.94736842
50324	PKHD1_HUMAN	288570	GSLCMSSGIK	GSLC[160.0307]M[147.0354]SSGIK	#N/A	NA	A	428800	173600	46810	229600	477600	512100	208200	185500	162900	389900	699300	361800	394200	651700	248900	612100	424300	284700	405300	184000	178700	83740	110700	167300	370500	148700	299500	156300	125300	60840	104400	224200	-0.759	0.004	363016.315789474
50325	PKHD1_HUMAN	276061	GVQFQVLGQAFHK	GVQFQVLGQAFHK	2203	2215	A	2336000	1529000	249300	1187000	2734000	2694000	1316000	1155000	840700	2293000	3370000	2213000	2251000	3996000	1591000	2948000	1893000	1783000	3160000	950700	1096000	550500	479200	935700	1922000	781800	1767000	686800	744800	275400	707000	1233000	-0.821	0.001	2081000
50326	PKHD1_HUMAN	275596	GWASSALVFTSR	GWASSALVFTSR	1724	1735	A	1234000	757800	205700	374100	423300	1246000	578200	507500	510900	557200	1456000	821100	446700	538100	391400	395300	655600	591700	1453000	574000	201800	68950	277000	526100	732600	317600	560200	101200	158000	150000	309100	440300	-0.776	0.002	691768.421052632
50327	PKHD1_HUMAN	277229	GYDCIR	GYDC[160.0307]IR	1718	1723	A	348900	126200	26090	215600	474600	417800	188100	96620	69780	295800	459200	308900	262700	719300	225200	627300	230000	210300	228800	147400	132700	76460	36560	73690	245500	97190	199100	107500	100800	26560	59510	133100	-0.974	0.011	291115.263157895
50328	PKHD1_HUMAN	471474	HFYIMPQVFHYFPK	HFYIMPQVFHYFPK	1568	1581	A	251400	106400	40610	11370	115400	89720	62540	33380	24110	63610	137600	77990	56040	95290	56130	69020	122300	92510	249700	90320	36900	16160	23900	16450	65610	30390	40000	5932	24210	16120	38900	66870	-1.065	0.003	92374.7368421053
50329	PKHD1_HUMAN	288383	HFYIMPQVFHYFPK	HFYIM[147.0354]PQVFHYFPK	1568	1581	A	746200	468800	123700	313300	871500	966200	380000	438200	389900	971000	1879000	888200	680200	858200	163400	864700	772000	614000	1063000	300900	284500	127300	269400	432000	758200	272400	804300	135400	107300	102500	262700	459400	-0.821	0.004	707973.684210526
50330	PKHD1_HUMAN	276146	HIGSVHVTEDGR	HIGSVHVTEDGR	2931	2942	A	1557000	896600	342800	1163000	2508000	3268000	1291000	1054000	685200	1741000	2681000	1526000	1707000	3112000	881500	2650000	1937000	1189000	2220000	1122000	1049000	488700	460000	685200	2048000	909300	1538000	580700	704100	278700	469400	871900	-0.639	0.017	1705794.73684211
50331	PKHD1_HUMAN	289159	HLSSLTLVGAMR	HLSSLTLVGAMR	2216	2227	A	220000	122400	35750	75540	107600	114600	49330	57030	43650	46130	82400	54740	75620	124700	56380	88790	84390	77260	126700	113300	44390	12630	30120	38310	38010	13610	33030	20770	22540	11150	37220	48310	-0.831	0.014	86474.2105263158
50332	PKHD1_HUMAN	288378	HLSSLTLVGAMR	HLSSLTLVGAM[147.0354]R	2216	2227	A	719900	414300	99580	518400	1156000	1187000	492900	432000	385800	1141000	1565000	1045000	928200	1757000	677600	1209000	678600	712300	849500	394500	449100	199200	557400	436300	929200	761700	800500	390900	329000	111500	243800	775200	-0.544	0.043	840477.894736842
50333	PKHD1_HUMAN	288105	HLVLTPPAAQK	HLVLTPPAAQK	593	603	A	485800	334600	66720	348700	658600	670100	269800	233500	202900	559000	1083000	550400	526000	1029000	364000	847800	436700	395600	527600	342900	244800	112600	144800	214400	449100	192700	425400	204500	163100	54350	130800	296800	-0.824	0.006	504727.368421053
50334	PKHD1_HUMAN	288516	IGILWPVFTSEPNQWPQEPWHK	IGILWPVFTSEPNQWPQEPWHK	3241	3262	A	733000	408100	175700	309900	278700	631300	224800	198900	199900	274000	532400	417200	206400	419200	154100	306900	493700	514200	1074000	538200	163600	65620	127300	180000	371400	148800	189900	66440	114700	69900	150800	396800	-0.635	0.034	397494.736842105
50335	PKHD1_HUMAN	276305	IGSEDKPFQGR	IGSEDKPFQGR	1998	2008	A	2911000	1327000	296800	1512000	3238000	3201000	1517000	970600	910100	2715000	3673000	2683000	2789000	4199000	2147000	3376000	1960000	1670000	2269000	1083000	1509000	812800	520700	1012000	2045000	957000	2022000	858400	1127000	351200	674000	1279000	-0.704	0.007	2282342.10526316
50336	PKHD1_HUMAN	277020	IGVQIHNTWLNPDVVTTYLR	IGVQIHNTWLNPDVVTTYLR	469	488	A	3166000	1802000	772400	1543000	1629000	2928000	1162000	1435000	1399000	1942000	3147000	2192000	1341000	2277000	1054000	1673000	2337000	2189000	3649000	1918000	880100	377000	724400	1466000	1651000	828200	1359000	365800	585500	378700	973100	1518000	-0.66	0.003	1980915.78947368
50337	PKHD1_HUMAN	288042	IIVEDAVDWRPHDK	IIVEDAVDWRPHDK	2882	2895	A	851000	557500	128900	468600	1126000	1183000	486700	427400	318400	834700	1553000	878800	794500	1422000	530200	1290000	691500	789200	1351000	569200	383000	179900	232600	297500	766200	257900	594600	228300	237600	91910	222700	566600	-0.865	0.002	825389.473684211
50338	PKHD1_HUMAN	537430	IMAIFPSQGSACGGTILTVR	IM[147.0354]AIFPSQGSAC[160.0307]GGTILTVR	1391	1410	A	562100	443000	249300	367100	428900	868900	516000	472300	397700	559200	1051000	469300	459600	669300	300500	446600	687900	569100	701700	363700	241800	118500	274300	364300	375500	245200	464600	97730	164700	141500	271800	408600	-0.633	0.001	537868.421052632
50339	PKHD1_HUMAN	537812	IMAIFPSQGSACGGTILTVR	IMAIFPSQGSAC[160.0307]GGTILTVR	1391	1410	A	341000	143500	88350	148800	120200	169200	77770	77210	62710	61900	126100	78280	91300	149200	66900	106500	116100	127000	187800	227300	69210	24440	38970	56340	61600	24260	44270	29750	26560	25760	67420	78630	-0.563	0.131	123148.421052632
50340	PKHD1_HUMAN	288601	ISGFLAFK	ISGFLAFK	3144	3151	A	786200	520400	135100	509300	1223000	1446000	604300	349800	328000	898400	1362000	822000	883800	1510000	220300	1229000	750900	640700	1074000	356400	532000	208600	145000	368100	662400	362400	781300	298000	159300	109700	258800	474400	-0.761	0.009	804905.263157895
50341	PKHD1_HUMAN	277009	IVLSSSSYEPHEAEVLTVK	IVLSSSSYEPHEAEVLTVK	2896	2914	A	3187000	1631000	479700	1948000	2682000	4090000	1767000	2168000	1503000	3544000	5695000	2842000	2323000	4124000	1504000	4114000	3662000	2464000	4228000	2221000	1438000	578100	935400	1476000	2974000	1019000	2424000	757400	724000	409500	938300	1964000	-0.744	0.003	2839773.68421053
50342	PKHD1_HUMAN	288395	KDDWSGHGNIIR	KDDWSGHGNIIR	2287	2298	A	235800	129200	33530	161200	254700	288100	120900	88490	68420	197700	326700	213700	196700	463400	160300	305100	136300	149000	245700	140500	100800	57750	42980	86200	188600	74350	107900	75690	79850	23630	53120	112700	-0.796	0.01	198681.052631579
50343	PKHD1_HUMAN	291941	KEDTVVGEDMR	KEDTVVGEDM[147.0354]R	3921	3931	A	35140	29400	3553	14560	24560	47540	13970	13750	25330	38480	21510	30300	44680	30540	39770	14260	32750	17550	24250	12590	20290	6086	15530	29540	14700	13520	22090	8542	21670	4384	15120	19210	-0.45	0.051	26415.4210526316
50344	PKHD1_HUMAN	537082	KIECTTR	KIEC[160.0307]TTR	#N/A	NA	A	270200	105700	25840	178900	153700	176000	93220	86090	73790	146400	141500	158200	181900	344800	95730	295800	108800	174200	162200	128300	62250	60370	29650	54780	101200	32430	123600	68870	71010	18360	48920	88770	-0.764	0.022	156472.105263158
50345	PKHD1_HUMAN	276699	KVQIVLR	KVQIVLR	3195	3201	A	197200	132500	39980	149700	337500	354400	157900	99980	100500	208000	396500	219400	247100	462400	172500	394400	212900	142300	251300	125000	139600	59970	49640	96500	213300	97600	190300	74460	104400	31100	59910	133200	-0.715	0.017	225076.842105263
50346	PKHD1_HUMAN	276439	LAAEVGLLTR	LAAEVGLLTR	2946	2955	A	2082000	1266000	350300	1152000	2151000	2972000	1427000	1170000	880700	2106000	3244000	2005000	1943000	3441000	1262000	2493000	2113000	1794000	2563000	1343000	1221000	457500	551000	1059000	1604000	805700	1711000	613500	717400	299600	655700	1247000	-0.678	0.004	1916578.94736842
50347	PKHD1_HUMAN	276702	LDMVEPSR	LDM[147.0354]VEPSR	1021	1028	A	1270000	667400	214700	598400	1626000	1733000	742500	744200	643700	1516000	2323000	1416000	1566000	2247000	1010000	1720000	1212000	890400	1402000	662800	682800	341700	446300	721600	1231000	559900	1268000	472000	527100	226300	381200	758700	-0.639	0.009	1239068.42105263
50348	PKHD1_HUMAN	288412	LDMVEPSR	LDMVEPSR	1021	1028	A	456900	238000	38250	275600	303300	283300	112900	62850	60890	124700	229100	151900	194000	473600	161000	319100	159600	176600	226800	260700	118800	58220	31050	46080	107600	33860	73160	87800	64630	27710	70370	95400	-0.943	0.011	213073.157894737
50349	PKHD1_HUMAN	277035	LDQYTHLCLAYK	LDQYTHLC[160.0307]LAYK	607	618	A	1680000	1091000	318500	946300	1705000	2122000	986300	763400	537900	1311000	2178000	1265000	1412000	2344000	898600	1661000	1289000	1329000	1556000	1099000	836100	326700	329000	658500	966600	486600	984600	398900	496100	212300	452800	949700	-0.73	0.003	1336526.31578947
50350	PKHD1_HUMAN	288335	LELLGGAMYYLEAEHHGIAPSR	LELLGGAM[147.0354]YYLEAEHHGIAPSR	444	465	A	126500	133000	68060	65610	168300	271600	91970	168000	86260	200000	362200	200600	155100	146400	95410	128500	207300	152500	367500	120400	61580	21710	85820	101900	196000	108900	190400	17770	33620	34590	63050	112500	-0.685	0.007	168147.894736842
50351	PKHD1_HUMAN	288778	LELLGGAMYYLEAEHHGIAPSR	LELLGGAMYYLEAEHHGIAPSR	444	465	A	315500	148100	54320	73690	132800	190100	70170	73310	50530	95490	152100	108700	81290	168700	74650	140200	164100	116500	263000	172000	72060	29290	37500	55800	76100	49610	62920	24280	38610	29750	52980	102700	-0.744	0.016	130171.052631579
50352	PKHD1_HUMAN	277409	LEPLWSNILLR	LEPLWSNILLR	549	559	A	1127000	624100	188000	585200	803300	1207000	515900	461900	424600	846500	1528000	905500	667800	1224000	522400	895000	744500	815000	1438000	639400	381900	162000	249500	459500	710800	316000	587200	198000	233800	127200	284200	561900	-0.791	0.000984	817036.842105263
50353	PKHD1_HUMAN	288285	LETFDFDAEYIDSPVILEAQGDK	LETFDFDAEYIDSPVILEAQGDK	164	186	A	1685000	968400	501700	937000	1018000	1891000	755600	1023000	855300	1280000	2054000	1253000	978900	1539000	618800	1161000	1423000	1218000	2296000	1245000	596800	231400	508400	798900	1115000	632000	1039000	263200	326700	170300	498600	937100	-0.642	0.003	1234563.15789474
50354	PKHD1_HUMAN	276415	LFVGSFR	LFVGSFR	#N/A	NA	A	1315000	817900	121800	604600	1650000	1814000	956400	462400	400000	1410000	1941000	1248000	1448000	2607000	998800	1779000	993700	941900	1332000	587600	829100	337800	213400	454400	1038000	468400	1037000	465700	557300	137700	360200	729900	-0.751	0.008	1202184.21052632
50355	PKHD1_HUMAN	276125	LIFMAPGPIELR	LIFM[147.0354]APGPIELR	1973	1984	A	1787000	1252000	423000	949400	1773000	2755000	1044000	1301000	1231000	2391000	3543000	2209000	1735000	2393000	1168000	1920000	2021000	1595000	2542000	986400	930300	364900	691300	1368000	1437000	790000	1865000	522100	579700	320900	688400	1301000	-0.678	0.002	1791178.94736842
50356	PKHD1_HUMAN	288457	LIFMAPGPIELR	LIFMAPGPIELR	1973	1984	A	1559000	763400	168600	639100	572000	668000	288100	251900	258700	352000	618300	403900	464700	835000	304800	564700	509500	535500	884500	719900	288700	111800	169400	268400	272400	107300	229100	152300	172100	80930	231500	352000	-0.769	0.021	560089.473684211
50357	PKHD1_HUMAN	288337	LIHVYGWIITGR	LIHVYGWIITGR	152	163	A	505600	205600	46590	194600	515400	601600	218400	163100	81230	506100	854000	398600	439400	851700	329100	716200	478200	294200	511000	192500	240800	146200	69600	164400	432300	176800	401800	134700	181700	48930	160200	330500	-0.635	0.043	416348.421052632
50358	PKHD1_HUMAN	288082	LLVSCQEANAPEGNLQHCLYSMSEK	LLVSC[160.0307]QEANAPEGNLQHC[160.0307]LYSM[147.0354]SEK	2152	2176	A	1788000	1227000	362900	1165000	2053000	2213000	998400	985100	729500	1262000	2767000	1545000	1621000	2340000	1063000	2154000	2112000	1464000	2798000	1419000	759500	353000	520700	874800	1211000	467900	1248000	451600	459100	259000	612200	1192000	-0.723	0.003	1613047.36842105
50359	PKHD1_HUMAN	288867	LLVSCQEANAPEGNLQHCLYSMSEK	LLVSC[160.0307]QEANAPEGNLQHC[160.0307]LYSMSEK	2152	2176	A	891200	422200	174400	422500	338600	401400	169700	148200	191800	165800	257300	212000	214500	368200	188600	363400	279500	261100	497500	554500	151300	74180	91790	112700	176600	97620	113600	86880	100800	90900	114600	177100	-0.593	0.089	314100
50360	PKHD1_HUMAN	275624	LPEVQVLNVSGR	LPEVQVLNVSGR	500	511	A	325600	174200	94820	157800	316300	424600	167700	224200	169900	284000	468900	309700	330400	351200	196000	289300	273900	262300	408100	194300	122500	52540	110000	219700	214100	126300	280100	79370	93690	54810	103700	194500	-0.635	0.002	275206.315789474
50361	PKHD1_HUMAN	275545	LQDVTFSSFVK	LQDVTFSSFVK	3275	3285	A	1752000	1188000	513100	1234000	1876000	3108000	1265000	1160000	1040000	1720000	2699000	1713000	1442000	2665000	872600	2005000	2023000	1479000	2662000	1190000	949500	365600	478700	1089000	1358000	793700	1583000	465900	504200	268100	647600	1148000	-0.667	0.003	1706142.10526316
50362	PKHD1_HUMAN	288061	LTNFLQIGQNQIR	LTNFLQIGQNQIR	3584	3596	A	197500	125200	32580	129000	212800	345700	139700	111500	108200	152000	359800	180100	113400	224800	96770	187300	158000	154100	278200	106300	109500	33910	50780	85880	154600	97960	146600	36580	56870	31480	52840	121600	-0.713	0.005	174034.210526316
50363	PKHD1_HUMAN	288016	LTTPQPGNR	LTTPQPGNR	320	328	A	408600	229300	330000	295700	482300	636600	627100	233400	378200	482900	656300	382300	440300	763100	238300	547700	364900	330000	419800	286300	238000	98640	119200	202700	365400	171600	356100	157500	143700	54930	105900	227200	-0.837	0.000249	434042.105263158
50364	PKHD1_HUMAN	288015	MIVSFTIGFQNMVK	M[147.0354]IVSFTIGFQNMVK	627	640	A	56740	33050	21420	25030	35450	47270	24140	27240	22190	23030	46410	33180	38490	55330	24360	44480	41780	41980	58780	41220	21900	10260	19790	14930	25570	11990	14610	9427	6667	6679	17080	26200	-0.642	0.009	36860.5263157895
50365	PKHD1_HUMAN	288500	MIVSFTIGFQNMVK	M[147.0354]IVSFTIGFQNM[147.0354]VK	627	640	A	213500	158200	65220	152900	381100	468600	315100	200300	165800	377700	661200	406000	337200	427800	184900	394800	341800	272500	392300	153500	175600	82500	176600	173800	320300	257900	465000	135300	109200	76530	127100	247000	-0.442	0.056	311416.842105263
50366	PKHD1_HUMAN	288300	MNGIHIDPGTIGVYGK	M[147.0354]NGIHIDPGTIGVYGK	2841	2856	A	491300	279700	113700	296300	650200	809200	355700	310900	235300	500200	1049000	508400	448000	869900	287800	748500	602400	499000	794400	357200	227600	96940	141300	240600	516100	177700	439800	134800	117000	65740	153200	330600	-0.837	0.002	518415.789473684
50367	PKHD1_HUMAN	471425	MSIGLANTPEVSYDLTMTDSR	M[147.0354]SIGLANTPEVSYDLTM[147.0354]TDSR	2574	2594	A	287600	198100	78610	159200	427100	486800	255900	356500	244100	506300	746800	444700	365300	584900	619600	414200	411000	351200	815500	207800	194600	71070	208400	317900	335100	321500	420200	137000	125900	55190	145500	298100	-0.613	0.005	408074.210526316
50368	PKHD1_HUMAN	288342	NCPTVTCTSHYR	NC[160.0307]PTVTC[160.0307]TSHYR	3621	3632	A	284500	177400	58470	276800	475200	537500	231300	161800	88950	253700	338800	212600	219600	595000	140300	615200	321000	185200	392400	166200	111700	61840	62780	93700	275200	124200	196500	101500	70450	33780	41800	187900	-0.811	0.021	292932.631578947
50369	PKHD1_HUMAN	538157	NDHSISGIMK	NDHSISGIM[147.0354]K	3265	3274	A	46910	36720	19910	61950	101100	171300	62720	64820	53600	97490	231500	76230	111900	195900	50860	152600	132800	69070	93760	56590	46320	25650	38000	62020	109800	55880	102300	31690	30870	13510	23220	63030	-0.586	0.063	96375.7894736842
50370	PKHD1_HUMAN	288142	NIQIQPDVSCR	NIQIQPDVSC[160.0307]R	2956	2966	A	1606000	922400	280700	828900	1402000	1998000	829300	749400	645800	1123000	2053000	1106000	925000	2051000	765800	1570000	1213000	1100000	1493000	927000	662100	285600	336700	693300	969800	435100	889100	367700	383700	179800	442500	839700	-0.706	0.003	1192752.63157895
50371	PKHD1_HUMAN	288401	NNVIIQVSGAEGLSNPEMLTPSGIYICSPTNVIEGNR	NNVIIQVSGAEGLSNPEM[147.0354]LTPSGIYIC[160.0307]SPTNVIEGNR	2299	2335	A	463800	357900	183600	367900	451100	651700	366400	284900	238900	435000	770500	529900	341800	739200	238000	526600	445400	415900	669400	439800	190900	138900	145800	265800	444600	238100	457200	135900	131700	93550	235400	415500	-0.458	0.046	446205.263157895
50372	PKHD1_HUMAN	276659	NSVIVATSSSFDCIQDK	NSVIVATSSSFDC[160.0307]IQDK	3202	3218	A	1220000	738000	394800	979600	1435000	2091000	961400	819700	567900	932800	1735000	964000	1021000	1830000	596200	1441000	1364000	1056000	1670000	1036000	697100	251100	334800	592200	884000	473300	750600	333500	377500	213200	384300	735100	-0.683	0.004	1148284.21052632
50373	PKHD1_HUMAN	288461	NSWTHLGADIASGNER	NSWTHLGADIASGNER	2866	2881	A	1502000	997900	273500	743700	1153000	1589000	691300	639000	613100	889000	1680000	1033000	771400	1622000	651300	1121000	795500	1019000	1968000	933000	523900	190000	309800	582200	849700	381700	644200	249800	296100	152300	335500	694000	-0.761	0.002	1039615.78947368
50374	PKHD1_HUMAN	276763	QDLFLYQTHSEILSVFPETGSLGGR	QDLFLYQTHSEILSVFPETGSLGGR	250	274	A	1527000	905700	376000	707900	1118000	1617000	637500	858100	693400	1305000	2415000	1279000	857900	1388000	570700	1039000	1275000	987100	1809000	1047000	556900	239700	405500	681200	1117000	529800	1114000	236800	321800	180300	398800	774700	-0.68	0.004	1124542.10526316
50375	PKHD1_HUMAN	288687	QLTYLVSGEGQVQVILR	QLTYLVSGEGQVQVILR	2698	2714	A	84750	70460	40650	55980	193200	220200	148800	46890	41600	200200	214100	201700	225100	327600	198800	282800	187200	136600	222900	47920	144400	70530	33010	57430	189800	138500	160200	81150	122300	98570	102200	128800	-0.204	0.421	163133.157894737
50376	PKHD1_HUMAN	288389	QTDQVVLILDSADAIWAIQK	QTDQVVLILDSADAIWAIQK	3407	3426	A	904700	241100	154100	500600	613400	753400	441500	405800	323800	741500	1316000	616500	567500	1426000	385900	1062000	130900	674000	669000	636600	311400	176700	188300	431200	770400	389800	594200	296100	248100	195100	71940	367400	-0.436	0.117	627773.684210526
50377	PKHD1_HUMAN	288809	SCYSDDLDVCILPNAENSGIMHPITAER	SC[160.0307]YSDDLDVC[160.0307]ILPNAENSGIM[147.0354]HPITAER	3286	3313	A	518500	396900	178700	444700	592800	982600	426600	406500	366000	527800	945000	605700	378600	715900	260400	648500	692600	524300	1040000	464200	243500	116400	183000	346300	514600	255300	482600	122400	120900	80490	175100	382500	-0.732	0.002	560636.842105263
50378	PKHD1_HUMAN	288691	SKPFAVLPVTR	SKPFAVLPVTR	3843	3853	A	73920	81010	23900	26530	47190	86590	30670	42520	68910	46920	39260	70380	70320	46870	83030	17000	60410	32300	38960	28270	33380	9060	30970	64020	77470	28640	33280	8025	29750	13580	23440	39160	-0.537	0.012	51931.0526315789
50379	PKHD1_HUMAN	288086	SLQYSATFDNFAPGNYLLLVHTDLPPYPDILLR	SLQYSATFDNFAPGNYLLLVHTDLPPYPDILLR	2635	2667	A	1412000	482500	260500	318500	1497000	967500	983900	682800	673100	1174000	2668000	1257000	1526000	2417000	786800	1827000	440200	911100	958600	691500	559000	339800	271200	816300	1244000	343600	1449000	403700	574600	309200	397100	719200	-0.502	0.07	1118078.94736842
50380	PKHD1_HUMAN	288437	SNVLSVACMVIAGGELK	SNVLSVAC[160.0307]M[147.0354]VIAGGELK	2796	2812	A	800500	571400	177700	426100	890300	1290000	645400	459800	465100	923900	1647000	917600	769200	1155000	596600	820700	805300	757100	1183000	483000	430500	191000	258400	499800	727300	374600	753300	186300	286300	148500	306900	566300	-0.667	0.003	805352.631578947
50381	PKHD1_HUMAN	288302	SNVLSVACMVIAGGELK	SNVLSVAC[160.0307]MVIAGGELK	2796	2812	A	911200	511900	169000	500500	465800	655400	348400	224500	233700	308000	549800	330700	315300	631300	302800	425400	372600	456200	708500	482800	216600	119900	132600	263600	238100	123000	240400	109200	131800	80770	196900	313100	-0.704	0.007	443210.526315789
50382	PKHD1_HUMAN	288216	STGMISSLSSNK	STGM[147.0354]ISSLSSNK	3674	3685	A	57330	43100	85110	25350	29310	70050	135600	23670	40090	49630	27460	42030	44410	33050	38240	15470	44250	22430	30230	15030	25340	8509	30350	49720	19580	23130	22900	7085	19270	7017	12430	18950	-0.873	0.003	45095.2631578947
50383	PKHD1_HUMAN	288523	SVLSEAHEGLYFLEAYFGGQLVSSPNPGPR	SVLSEAHEGLYFLEAYFGGQLVSSPNPGPR	95	124	A	88180	88530	176300	52240	1168000	1202000	704100	97220	111500	1322000	2499000	1267000	1063000	1807000	511500	1577000	260200	1249000	1704000	104900	485900	239200	90190	64860	1362000	616600	1099000	145700	277400	216900	235500	943900	-0.737	0.066	891987.894736842
50384	PKHD1_HUMAN	288077	SVPCDVFPVFLDLPVVTCR	SVPC[160.0307]DVFPVFLDLPVVTC[160.0307]R	74	92	A	1792000	654800	294100	1004000	1236000	1216000	880300	830300	936800	879100	1929000	929700	1348000	2313000	883900	1792000	212800	810700	880000	1257000	511000	275800	233900	951900	1191000	373800	854600	362500	414500	227700	176100	495300	-0.552	0.054	1095921.05263158
50385	PKHD1_HUMAN	288104	SVPTEGTEEGSGLVLVTTQR	SVPTEGTEEGSGLVLVTTQR	761	780	A	1888000	1197000	446500	583700	2003000	2454000	951500	1205000	1497000	2009000	1215000	733500	2483000	3615000	1633000	2587000	1817000	1516000	1017000	1211000	842300	390300	785800	1108000	1786000	350000	1977000	406400	806000	165900	611800	1511000	-0.685	0.01	1623747.36842105
50386	PKHD1_HUMAN	277555	TCSDCSQGQGGFTVK	TC[160.0307]SDC[160.0307]SQGQGGFTVK	2487	2501	A	1207000	748300	237800	671800	1106000	1429000	583700	547000	476400	789900	1433000	886000	928300	1621000	637200	1253000	996000	854400	1141000	670800	524800	214600	272100	515300	690300	343200	636100	305100	357500	164700	355100	542400	-0.72	0.002	923515.789473684
50387	PKHD1_HUMAN	289189	TCSDCSQGQGGFTVK	TC[160.0307]SDC[174.0463]SQGQGGFTVK	2487	2501	A	42910	37930	9016	23490	29940	42880	18570	20090	19200	31980	43370	32860	31630	51070	22930	32920	25620	24940	38860	23210	17080	5831	10740	20040	25050	11510	21550	26380	9936	2299	8379	17950	-0.626	0.02	30537.1578947368
50388	PKHD1_HUMAN	288596	TEAEWTASFFNAGTFR	TEAEWTASFFNAGTFR	3374	3389	A	701800	442000	202600	432200	646300	1189000	500500	441800	334200	627400	1058000	768200	469200	930800	374400	656800	610400	730300	906900	473800	409500	142200	210700	372700	605300	324700	498300	177500	221200	181500	244900	544100	-0.529	0.011	632778.947368421
50389	PKHD1_HUMAN	288478	THSWFPER	THSWFPER	1931	1938	A	380000	259800	81570	223100	280700	377900	141500	135600	152100	213900	376700	241900	230400	521500	229300	225100	154600	244800	297400	213700	120800	62240	90830	144300	200500	84130	149700	86880	97830	33380	85950	150100	-0.732	0.003	250940.526315789
50390	PKHD1_HUMAN	288487	TSPESWQFDCTDLWETCVR	TSPESWQFDC[160.0307]TDLWETC[160.0307]VR	651	669	A	365200	246200	82270	182100	242100	393800	169800	119200	124400	224600	291000	249800	209100	432300	195400	274000	188300	249000	369200	218200	133700	67460	73430	121200	176100	75200	135000	78130	95020	49140	104300	183900	-0.637	0.007	242514.210526316
50391	PKHD1_HUMAN	288432	TSPPLGGHFR	TSPPLGGHFR	784	793	A	188900	106900	42650	112100	184300	220100	97280	104500	84800	182900	309900	174600	193700	337700	130700	279400	178400	155000	155900	109600	80260	33970	56940	85650	171300	59170	155900	61590	56070	22790	53780	112600	-0.766	0.006	170512.105263158
50392	PKHD1_HUMAN	276632	TTTVNYVR	TTTVNYVR	2597	2604	A	1306000	722900	202000	791900	1643000	1785000	801400	518400	549500	1378000	2168000	1374000	1250000	2291000	1104000	1805000	1192000	939800	1250000	771300	826100	404400	364100	576000	1148000	563800	1074000	537800	523600	178300	372800	730400	-0.626	0.014	1214310.52631579
50393	PKHD1_HUMAN	276629	TVLVDTDLPFFK	TVLVDTDLPFFK	2770	2781	A	3648000	2495000	869700	1880000	3108000	4684000	2186000	2105000	1988000	3351000	5364000	3457000	2785000	3869000	2075000	3156000	3581000	2882000	4870000	2210000	1707000	632100	1095000	2144000	2485000	1454000	2809000	833100	1044000	567900	1189000	2318000	-0.635	0.002	3071247.36842105
50394	PKHD1_HUMAN	537824	VASISVGTADWFDSWEQNR	VASISVGTADWFDSWEQNR	414	432	A	142700	116300	43060	99880	99940	166000	65430	77460	64100	104500	161100	125900	88350	176800	74220	122700	114200	125200	160200	114300	65360	27410	37920	65620	88580	53480	86160	30250	33450	26690	55470	97550	-0.586	0.01	112002.105263158
50395	PKHD1_HUMAN	288445	VASISVGTADWFDSWEQNRDEGTWQQK	VASISVGTADWFDSWEQNRDEGTWQQK	414	440	A	735900	358900	168000	276000	238700	503700	187600	199800	194600	270100	499800	374200	206600	403900	197800	248200	266100	400000	721700	400600	153100	74420	115000	188400	322500	125300	163200	70340	83470	41070	144500	294400	-0.646	0.021	339557.894736842
50396	PKHD1_HUMAN	288540	VCFMDQTPQVLR	VC[160.0307]FM[147.0354]DQTPQVLR	3471	3482	A	306900	229200	114800	213400	368200	589000	236400	211200	280300	242000	511400	283700	272700	439500	210900	345700	398100	321300	513700	255900	189400	70460	493500	729000	265300	143100	262400	99480	225000	58430	95250	229500	-0.278	0.266	320442.105263158
50397	PKHD1_HUMAN	276014	VDSNVFYNILGHALLVGTCTEMR	VDSNVFYNILGHALLVGTC[160.0307]TEM[147.0354]R	2254	2276	A	463900	332300	169900	223200	332600	591800	264000	301200	313600	362900	676000	417500	351300	414500	260600	253100	3745	301500	418700	279900	220500	93220	228800	278600	352100	185600	396000	96230	111900	68610	3880	185600	-0.484	0.042	339597.105263158
50398	PKHD1_HUMAN	288576	VGLSFPFLPSPGQNQGCDWFFNSQLR	VGLSFPFLPSPGQNQGC[160.0307]DWFFNSQLR	2672	2697	A	1600000	513900	213400	681700	978200	1113000	808100	673700	791800	743500	1527000	867100	1014000	1533000	793800	1212000	186100	766700	1036000	947300	466800	254700	251700	725700	821900	349400	595700	415300	421100	268400	126900	498000	-0.464	0.067	897526.315789474
50399	PKHD1_HUMAN	276132	VGTLENPLEK	VGTLENPLEK	2813	2822	A	1582000	1069000	303000	867000	1699000	2148000	985100	882200	848000	1417000	2357000	1434000	1137000	2339000	1025000	1464000	1449000	1292000	1746000	1024000	828900	320700	465400	888600	1130000	487300	1191000	471500	478200	224500	481400	1013000	-0.646	0.004	1370700
50400	PKHD1_HUMAN	276387	VIITAVTENFGCLGGR	VIITAVTENFGC[160.0307]LGGR	1736	1751	A	6096000	3637000	1198000	3015000	5524000	5735000	3200000	3002000	2479000	3911000	6789000	4183000	4906000	7021000	2997000	5319000	5201000	4550000	5408000	3475000	2600000	1088000	1338000	3040000	3072000	1681000	3875000	1490000	1688000	989000	2043000	3050000	-0.615	0.003	4430052.63157895
50401	PKHD1_HUMAN	288307	VIVIEIGDSPTVR	VIVIEIGDSPTVR	3661	3673	A	218200	190700	69210	106800	156800	285400	88560	133900	189000	186300	133800	221300	238600	174200	195100	82270	243600	94220	190500	69430	105500	33990	100300	174200	75990	89430	139300	31300	86930	38470	80680	117000	-0.639	0.000613	168340
50402	PKHD1_HUMAN	276154	VIVQSFPEEPSQVQLK	VIVQSFPEEPSQVQLK	2187	2202	A	3650000	2200000	772500	1936000	3025000	3372000	1662000	2017000	1709000	3198000	4928000	3295000	2689000	3809000	1852000	3289000	3155000	2727000	4434000	2137000	1369000	672600	1010000	1958000	2236000	1324000	2880000	818900	960900	481900	1032000	2075000	-0.662	0.002	2827342.10526316
50403	PKHD1_HUMAN	288109	VRNDHSISGIMK	VRNDHSISGIM[147.0354]K	3263	3274	A	73810	44670	11850	45340	112800	145900	56220	53560	28580	98070	79800	100900	88420	167800	44730	137600	90470	72270	104100	55540	43700	19320	27790	37090	103200	33530	73330	23450	24600	10740	15970	46200	-0.708	0.025	81941.5789473684
50404	PKHD1_HUMAN	277583	VSDENLTGVNPAAATR	VSDENLTGVNPAAATR	865	880	A	408200	319300	129500	256500	524600	687800	294200	316300	233200	464100	714700	469400	491200	737600	333000	539000	363000	365400	518100	334300	252900	106500	198900	321900	367900	187200	402200	138800	169300	72040	144600	336900	-0.58	0.008	429742.105263158
50405	PKHD1_HUMAN	276983	VVCPELDCASPR	VVC[160.0307]PELDC[160.0307]ASPR	3339	3350	A	1155000	556000	496500	713300	982000	1444000	617300	502300	612700	663100	1229000	747000	877900	1447000	410700	1142000	950500	743500	1215000	670700	494000	224500	356500	396100	679700	418700	540300	294400	270800	545000	292000	465800	-0.655	0.000692	868673.684210526
50406	PKHD1_HUMAN	288815	VVHGSACGGGVLFHR	VVHGSAC[160.0307]GGGVLFHR	2559	2573	A	1008000	615500	138900	720400	1354000	1432000	592200	424800	267700	897000	1689000	970900	954200	2159000	677500	1663000	1034000	787400	995600	656400	511100	223000	200400	310700	896300	337100	669100	281700	286200	105800	284400	594300	-0.86	0.005	967426.315789474
50407	PKHD1_HUMAN	288579	VVYDGGVFLGPIFGDMLATANQHTQVVVR	VVYDGGVFLGPIFGDM[147.0354]LATANQHTQVVVR	881	909	A	539100	417300	152000	343000	693400	961800	478900	528200	355000	811700	1580000	839900	703700	962500	404300	861500	796200	659000	1030000	446800	365200	168900	333800	404700	738800	424300	813800	193800	229900	175700	300900	547500	-0.529	0.019	690394.736842105
50408	PKHD1_HUMAN	471485	VVYDGGVFLGPIFGDMLATANQHTQVVVR	VVYDGGVFLGPIFGDMLATANQHTQVVVR	881	909	A	1009000	210500	210600	547900	523900	359600	406300	324500	218600	355400	671400	273600	431400	868100	367600	649700	70960	379400	322800	640800	282700	139100	81480	292300	227300	147500	361600	191300	236400	181000	63670	129300	-0.347	0.273	431645.263157895
50409	PKHD1_HUMAN	288408	WVTPCSLINR	WVTPC[160.0307]SLINR	#N/A	NA	A	138800	106700	37830	74670	110300	160700	74790	61760	49220	108200	168000	84870	97410	164200	67120	114500	84160	99470	164900	88290	56920	20200	82200	52800	85210	42890	67430	30980	46760	14270	36810	76300	-0.624	0.007	103557.894736842
50410	PKHD1_HUMAN	276219	YGLFVYPK	YGLFVYPK	2371	2378	A	852600	581200	180200	581500	1133000	1155000	576600	491200	395500	808500	1433000	827300	884500	1361000	620900	1023000	804500	686600	1034000	448300	470300	178200	203700	466100	554600	301500	778500	273500	285100	117600	281600	552800	-0.759	0.001	812110.526315789
50411	PKHD1_HUMAN	276895	YISWEAIHGR	YISWEAIHGR	2277	2286	A	1475000	1020000	178700	811500	1715000	1834000	814100	601400	582600	1456000	2432000	1482000	1061000	2532000	1098000	1721000	870600	1126000	1522000	855600	690100	333400	318100	447100	1192000	414300	878900	441600	775700	134600	396400	826700	-0.786	0.004	1280678.94736842
50412	PKHD1_HUMAN	276685	AADIGGLWATIR	AADIGGLWATIR	1029	1040	B	653000	784100	102300	273200	135400	167100	276200	219100	277100	513800	288200	673600	553500	856.5	647700	473700	357100	440600	468400	256000	172200	94070	216400	233200	140600	109600	225400	315900	88780	95620	302500	467200	-0.442	0.033	384471.394736842
50413	PKHD1_HUMAN	276277	AFTYVSSLNPVIVTLSR	AFTYVSSLNPVIVTLSR	1099	1115	B	838900	1167000	241700	389800	340100	351100	339700	405300	630900	805500	382700	1017000	966300	4847	1003000	535200	556600	762700	619600	329600	287500	190500	325700	462900	199500	164000	377100	433000	160700	189700	466700	816600	-0.355	0.059	597786.684210526
50414	PKHD1_HUMAN	276834	ALGLPPPVSVFPK	ALGLPPPVSVFPK	#N/A	NA	B	332000	395000	79880	147200	147200	168000	107100	133900	196800	289200	158300	325900	310500	3973	240300	203300	242800	272700	275900	161400	99320	54670	92070	161500	93380	66800	151100	131000	68500	63670	143200	246400	-0.458	0.011	212102.789473684
50415	PKHD1_HUMAN	276585	AQITLYGSSYSTPFFPYGVK	AQITLYGSSYSTPFFPYGVK	2009	2028	B	351200	574800	106000	189600	186700	168400	219000	180400	311900	369000	145600	475100	491000	58000	594400	265500	253800	381800	323100	143100	158600	111600	157700	212900	99450	104400	168800	218100	119100	139400	246800	389600	-0.404	0.022	297121.052631579
50416	PKHD1_HUMAN	471497	ATAHALDTVLALEDAVDWNPGDEVVIISGTGVK	ATAHALDTVLALEDAVDWNPGDEVVIISGTGVK	2053	2085	B	294600	426000	77560	167700	56010	82910	106500	125500	139700	222900	86990	285700	279700	13890	308600	191600	230600	249900	334600	133400	50560	68200	97650	147300	75400	50930	89550	148000	44310	67690	181100	311500	-0.375	0.067	193734.736842105
50417	PKHD1_HUMAN	276522	ATVALLSR	ATVALLSR	2130	2137	B	583400	873600	131400	254700	275400	286500	245200	259500	400900	552700	204100	860000	523800	1760	650000	371400	386800	540500	456700	233900	226800	114500	145000	399900	91050	108200	279600	221800	77670	93330	403600	556600	-0.396	0.083	413597.894736842
50418	PKHD1_HUMAN	288093	AWLISAK	AWLISAK	#N/A	NA	B	193200	237900	39930	108100	51490	89700	76300	107700	117000	128200	85100	221500	180700	2989	175400	145100	162300	178900	166100	89320	60880	28570	50590	66030	38030	30110	82070	76700	22530	32150	108200	157800	-0.533	0.013	129874.157894737
50419	PKHD1_HUMAN	288582	DDWSGHGNIIR	DDWSGHGNIIR	2288	2298	B	109900	153500	29990	71620	35460	48790	51200	51030	53440	116100	49270	127500	138800	517.3	142000	89310	91960	99300	166000	45670	50100	20140	42650	49680	33920	40440	39210	50000	18370	15980	64350	146100	-0.413	0.047	85562.4894736842
50420	PKHD1_HUMAN	287456	DINLHGNVVAGSER	DINLHGNVVAGSER	3088	3101	B	258900	277900	51840	127400	168200	136800	104100	115200	172100	238000	172400	248400	205500	1801	169000	148700	238100	226600	239300	119800	112500	40540	40960	143000	69020	78580	123600	79810	35190	33880	131400	220900	-0.552	0.009	173696.894736842
50421	PKHD1_HUMAN	288065	DLAPGPHYLSVFYTR	DLAPGPHYLSVFYTR	1542	1556	B	147400	275500	39150	72730	52630	27210	42380	43060	67670	151000	33320	167800	127900	1428	178500	108400	89510	145000	112800	53950	35340	21520	38000	93520	14050	23130	36310	74070	18170	21790	81970	161700	-0.502	0.068	99125.6842105263
50422	PKHD1_HUMAN	276096	ESFIQGCTVR	ESFIQGC[160.0307]TVR	2228	2237	B	460800	571100	146400	250500	200900	239400	178600	168500	310400	351500	161400	526200	417000	1493	422000	239600	355500	399300	399300	196600	148400	96080	97970	266600	115900	105800	183100	169700	65150	85500	244100	385500	-0.417	0.036	305257.526315789
50423	PKHD1_HUMAN	276566	FFLLGNK	FFLLGNK	3483	3489	B	846400	843500	143700	314800	321700	257400	200700	293500	417300	507800	380100	723300	640400	7965	479500	388400	700300	673600	557000	354200	211800	106800	170800	336000	151000	135700	286900	236000	117400	108200	335400	539000	-0.531	0.012	457756.052631579
50424	PKHD1_HUMAN	288044	GDYSAVLPR	GDYSAVLPR	1090	1098	B	172700	269400	53270	85040	101200	94070	68540	67990	132000	162800	68960	254300	175300	191.3	231300	121300	109600	183500	158500	73210	69910	39490	64890	121900	31960	141100	88360	80980	38140	28980	114100	171500	-0.315	0.129	132103.226315789
50425	PKHD1_HUMAN	276930	GLLFEVGDAVEGLELTEATPGYR	GLLFEVGDAVEGLELTEATPGYR	329	351	B	913200	1176000	357800	476800	404600	371600	413000	500500	730700	783800	449700	1148000	908500	62970	940700	621300	916800	878900	913800	412600	357800	236900	345400	468600	265300	219700	399000	411700	245200	270900	621000	858800	-0.398	0.01	682561.578947368
50426	PKHD1_HUMAN	276487	GLLLNSR	GLLLNSR	#N/A	NA	B	383900	514200	90070	159300	148400	144800	124300	149300	258500	285200	93600	506300	315100	0	438200	189000	281400	335600	250100	125800	124400	81820	83670	265700	44880	65800	149100	137800	60690	85790	211400	350800	-0.346	0.149	245645.789473684
50427	PKHD1_HUMAN	276995	GLYVMGTLDFPVDR	GLYVM[147.0354]GTLDFPVDR	2782	2795	B	421300	343400	112900	196600	219700	198800	130200	208200	283900	343700	246300	510500	444400	9466	356500	224900	337300	424400	364000	203700	144500	89370	147300	260900	91790	91810	221900	171500	93370	69940	247400	359400	-0.368	0.051	282971.894736842
50428	PKHD1_HUMAN	288110	GPEVSNSDGDLTSGTEPFCGR	GPEVSNSDGDLTSGTEPFC[160.0307]GR	565	585	B	159800	428900	101000	165500	140900	151800	125800	152400	185300	216100	128300	294100	248900	4485	241700	209600	100800	317600	262800	152500	127200	65810	80390	140000	69270	70110	109800	146100	47360	55620	78660	252800	-0.342	0.086	191357.105263158
50429	PKHD1_HUMAN	276061	GVQFQVLGQAFHK	GVQFQVLGQAFHK	2203	2215	B	565500	819100	102300	285200	256000	203000	214400	262300	325400	523600	245900	724200	697200	10750	653800	525300	447900	505300	484800	262100	168900	114300	208500	285300	113400	99990	289200	290900	86470	93600	343100	529500	-0.464	0.024	413260.526315789
50430	PKHD1_HUMAN	275596	GWASSALVFTSR	GWASSALVFTSR	1724	1735	B	249500	397800	52850	129700	15270	71320	104400	94240	127500	243400	68220	279000	276200	1836	354500	168300	173300	242500	192600	101300	81150	42650	101800	95490	30260	66140	98480	134400	42450	43000	163800	248500	-0.357	0.14	170654.526315789
50431	PKHD1_HUMAN	288329	GWEIVILER	GWEIVILER	3575	3583	B	213500	205900	34380	120000	52920	55500	63300	85280	132900	143200	94740	155800	181200	2666	126500	140500	126400	136600	149300	120200	64520	24770	57310	100300	43980	34940	92170	59770	39290	31580	88510	158900	-0.286	0.162	116872.947368421
50432	PKHD1_HUMAN	277229	GYDCIR	GYDC[160.0307]IR	1718	1723	B	65280	105200	17600	47370	35230	39130	34930	35620	37070	53790	13580	90800	50080	0	72110	53070	64980	76250	64990	30040	19100	11510	19920	39930	3365	15260	24100	24810	9793	14260	35950	71310	-0.554	0.032	50372.6315789474
50433	PKHD1_HUMAN	276146	HIGSVHVTEDGR	HIGSVHVTEDGR	2931	2942	B	1339000	1454000	265100	655700	915600	670400	473500	554000	964700	1224000	816400	1416000	1134000	17800	748200	898600	1438000	1167000	1270000	676100	514400	184300	338000	729300	300800	284500	711300	405000	208700	221200	601200	1141000	-0.552	0.008	916947.368421053
50434	PKHD1_HUMAN	288105	HLVLTPPAAQK	HLVLTPPAAQK	593	603	B	165100	210800	43830	95930	107900	98820	85820	93940	87270	171700	106400	253600	159000	3822	169600	140000	162800	154300	171000	80100	48880	34610	59900	81460	50370	40760	85440	76540	42500	26420	101800	184900	-0.563	0.005	130612.210526316
50435	PKHD1_HUMAN	288516	IGILWPVFTSEPNQWPQEPWHK	IGILWPVFTSEPNQWPQEPWHK	3241	3262	B	187600	287100	38550	85880	50000	5238	62860	83800	124500	129600	41850	139100	204400	3386	170400	129200	115000	168400	228600	87510	55700	24870	30220	50200	40460	21920	43690	70660	31190	38970	99740	155900	-0.502	0.044	118708.631578947
50436	PKHD1_HUMAN	276305	IGSEDKPFQGR	IGSEDKPFQGR	1998	2008	B	947400	1273000	179500	459900	457200	446800	289800	399100	632100	846600	231600	1250000	958300	3286	940700	482900	799700	824300	699000	312200	362100	181600	290900	732600	106100	144300	366800	312600	177200	201400	676700	982300	-0.313	0.196	637957.157894737
50437	PKHD1_HUMAN	277020	IGVQIHNTWLNPDVVTTYLR	IGVQIHNTWLNPDVVTTYLR	469	488	B	352100	655100	120000	251400	129400	117500	242800	307100	382300	560000	250400	534500	580500	12310	602500	413000	266600	433500	463100	197900	190700	102800	181400	153400	106700	103300	161700	336500	114600	102200	281100	435400	-0.385	0.046	351268.947368421
50438	PKHD1_HUMAN	288042	IIVEDAVDWRPHDK	IIVEDAVDWRPHDK	2882	2895	B	499400	603600	50620	222900	251900	131500	260800	228900	284600	480200	308600	649500	383100	5525	434500	422900	471100	397400	493900	291300	130900	79300	141900	213400	152600	101700	263600	207900	71340	72380	262800	443900	-0.466	0.031	346365.526315789
50439	PKHD1_HUMAN	288601	ISGFLAFK	ISGFLAFK	3144	3151	B	793200	811400	150900	312400	353700	313300	193200	291400	419800	511700	317800	838900	596400	9762	459300	375500	610700	699700	616300	324800	220600	109000	204400	363400	143700	126200	314500	256900	127900	117900	361500	549000	-0.456	0.025	456598
50440	PKHD1_HUMAN	277009	IVLSSSSYEPHEAEVLTVK	IVLSSSSYEPHEAEVLTVK	2896	2914	B	1086000	1046000	115500	480400	613200	521000	279300	531600	649400	1123000	788500	1424000	948300	15960	907900	1107000	875600	889200	1034000	561200	231300	198000	336900	426600	391100	159800	530500	530700	169500	156400	546400	875700	-0.561	0.008	759782.105263158
50441	PKHD1_HUMAN	276699	KVQIVLR	KVQIVLR	3195	3201	B	248400	254200	53980	127800	167200	98220	92460	102800	153300	175900	111200	268300	200200	1006	156800	142200	214900	211800	244800	108400	109100	44440	58020	145700	54720	43510	118800	55580	43130	40340	109700	240100	-0.444	0.039	159235.052631579
50442	PKHD1_HUMAN	276439	LAAEVGLLTR	LAAEVGLLTR	2946	2955	B	1544000	1534000	260000	600900	719400	766400	303700	659300	849000	1156000	788300	1704000	1180000	14530	1039000	817500	1254000	1264000	1063000	629200	386400	233800	352000	605700	331000	221000	694200	478900	188900	225600	695400	1085000	-0.554	0.009	921948.947368421
50443	PKHD1_HUMAN	276702	LDMVEPSR	LDM[147.0354]VEPSR	1021	1028	B	573300	667200	135600	210200	254700	283000	228100	257900	451300	511500	260600	632900	477100	2074	520900	230700	479100	506600	334100	170100	206600	97900	153400	392500	87440	97440	260200	178700	118400	133500	327500	431900	-0.405	0.066	369309.157894737
50444	PKHD1_HUMAN	277035	LDQYTHLCLAYK	LDQYTHLC[160.0307]LAYK	607	618	B	445100	592800	121800	220500	184300	197900	207400	188700	207600	251400	165100	381700	343400	10640	438400	298900	318700	391000	308200	201200	146700	72910	105100	164800	86230	70140	143200	217700	69850	66510	246300	331300	-0.444	0.021	277554.736842105
50445	PKHD1_HUMAN	277409	LEPLWSNILLR	LEPLWSNILLR	549	559	B	350000	390500	55670	123100	63450	81540	142600	148400	175600	261200	147200	323400	264100	4761	276600	236000	182500	226500	232900	123400	72500	51040	96910	123700	66100	62360	127200	144200	44620	57530	172100	263900	-0.4	0.05	194001.105263158
50446	PKHD1_HUMAN	288285	LETFDFDAEYIDSPVILEAQGDK	LETFDFDAEYIDSPVILEAQGDK	164	186	B	194400	222400	56870	90910	80070	88240	74650	108500	129600	153400	97370	185800	164300	4397	156500	150800	132500	172400	181100	91290	66560	37950	56770	81290	49300	52010	82030	81410	32740	44260	127000	160800	-0.347	0.055	128642.473684211
50447	PKHD1_HUMAN	276415	LFVGSFR	LFVGSFR	#N/A	NA	B	1243000	1277000	204600	470700	589800	503900	269600	505100	750000	898000	505500	1473000	918900	10060	883600	617600	957600	1084000	843100	486400	327800	174200	304600	542200	206700	177100	550700	336200	154100	180200	577700	939000	-0.535	0.013	737108.421052632
50448	PKHD1_HUMAN	276125	LIFMAPGPIELR	LIFM[147.0354]APGPIELR	1973	1984	B	519100	709400	134000	243200	192400	242900	233400	270100	377100	504000	227000	737900	542300	7947	582900	334000	422500	570400	434100	185700	179700	133000	194200	369100	200000	146300	280900	321700	95130	136400	355100	570400	-0.278	0.15	383402.473684211
50449	PKHD1_HUMAN	288337	LIHVYGWIITGR	LIHVYGWIITGR	152	163	B	47280	78670	6328	32580	17670	5848	10640	30640	36030	64390	24060	68890	48030	0	80770	54010	47500	61260	60730	22360	17380	7143	5187	10160	24240	5791	23460	36550	1803	6147	22240	57540	-0.749	0.015	40806.6315789474
50450	PKHD1_HUMAN	275624	LPEVQVLNVSGR	LPEVQVLNVSGR	500	511	B	114400	134100	25940	51820	38040	58400	35030	54690	81080	96990	54810	141500	123400	903.2	110800	61460	78640	96800	91510	43600	33070	23910	32530	72840	40950	26900	53710	55020	16410	25760	55250	84750	-0.366	0.089	76332.2736842105
50451	PKHD1_HUMAN	275545	LQDVTFSSFVK	LQDVTFSSFVK	3275	3285	B	1186000	1265000	210800	476200	533400	494100	319600	387900	589400	773800	593900	996800	974900	17860	684200	602700	998700	872900	824000	527000	319000	183700	369700	815900	240300	219500	460000	417200	250300	163500	534700	882600	-0.358	0.068	673797.894736842
50452	PKHD1_HUMAN	288016	LTTPQPGNR	LTTPQPGNR	320	328	B	173100	172700	111800	76070	73950	84960	237800	77270	168100	131000	95700	229200	150800	4138	149700	84560	162100	141500	130200	75410	75720	31810	60720	88790	39200	50900	115000	53590	40600	34450	88190	113900	-0.366	0.068	129192
50453	PKHD1_HUMAN	288300	MNGIHIDPGTIGVYGK	M[147.0354]NGIHIDPGTIGVYGK	2841	2856	B	190800	231400	26640	91840	150500	145000	84030	104500	135900	243000	173400	274100	244600	4847	225600	175200	209400	214900	273700	107000	81160	44800	98980	76490	101400	64060	121200	96320	27140	26460	114600	165600	-0.55	0.007	168387.210526316
50454	PKHD1_HUMAN	288342	NCPTVTCTSHYR	NC[160.0307]PTVTC[160.0307]TSHYR	3621	3632	B	70340	120100	23280	49850	63760	45940	30780	42590	58430	78490	49450	72910	59950	646.3	87420	108500	122500	68300	104300	38650	23410	12690	23790	35750	21320	25350	49410	26510	11900	10810	33900	68040	-0.595	0.024	66186.1210526316
50455	PKHD1_HUMAN	276659	NSVIVATSSSFDCIQDK	NSVIVATSSSFDC[160.0307]IQDK	3202	3218	B	713400	771600	183700	356200	304800	386900	181000	269800	380700	405900	320600	534900	480300	20950	391800	409800	549000	578800	511800	382900	245900	124700	152100	283200	156500	156700	250100	248300	115900	159600	342400	487100	-0.344	0.063	407997.368421053
50456	PKHD1_HUMAN	288461	NSWTHLGADIASGNER	NSWTHLGADIASGNER	2866	2881	B	837300	943600	160600	348400	237800	319500	230900	367500	551000	502900	405500	964300	738900	8539	661200	541000	652200	660700	726900	356900	211600	133500	185000	316500	176300	143900	354700	311400	105600	110300	414000	531400	-0.513	0.011	518881
50457	PKHD1_HUMAN	276763	QDLFLYQTHSEILSVFPETGSLGGR	QDLFLYQTHSEILSVFPETGSLGGR	250	274	B	423900	521000	148600	205700	140500	147400	175300	203600	289300	342200	226600	510300	415900	12770	393500	301100	333300	382000	344200	202200	134500	99100	154100	199200	121100	116300	227400	215400	61290	74850	217700	355100	-0.264	0.136	290377.368421053
50458	PKHD1_HUMAN	288389	QTDQVVLILDSADAIWAIQK	QTDQVVLILDSADAIWAIQK	3407	3426	B	579000	283800	204300	359700	129800	264800	196800	354900	381600	565000	399800	596500	474000	99220	469900	446400	190100	547700	549200	309400	230900	174200	241300	315400	281000	169900	364600	251600	148300	192700	195900	256500	-0.317	0.078	373290.526315789
50459	PKHD1_HUMAN	288691	SKPFAVLPVTR	SKPFAVLPVTR	3843	3853	B	56780	53720	11050	22000	27370	34280	14300	43160	39690	32210	21570	67490	47020	787.3	42720	19170	43990	34660	31590	23290	21500	9264	17500	37580	9359	12550	30590	19290	13580	10970	27400	34100	-0.355	0.153	33871.4368421053
50460	PKHD1_HUMAN	288437	SNVLSVACMVIAGGELK	SNVLSVAC[160.0307]M[147.0354]VIAGGELK	2796	2812	B	385900	444600	82390	154100	152000	187000	408900	230200	344200	369000	243400	474000	374400	11060	343600	269400	289800	320600	306400	150500	158800	81850	141000	232100	100700	111600	228200	169900	103200	86270	202600	260300	-0.425	0.008	283734.210526316
50461	PKHD1_HUMAN	288302	SNVLSVACMVIAGGELK	SNVLSVAC[160.0307]MVIAGGELK	2796	2812	B	478300	554600	78870	178300	100300	111600	126800	149300	243300	181600	92320	261000	256500	9411	278000	172200	188500	231600	240600	192500	137500	69800	105100	155200	45730	40330	115700	136900	60700	46970	171400	221700	-0.385	0.072	207005.315789474
50462	PKHD1_HUMAN	288216	STGMISSLSSNK	STGM[147.0354]ISSLSSNK	3674	3685	B	81150	86240	49330	39460	30490	53830	101900	41580	58240	54860	28820	71680	62030	1547	49730	17180	60160	47420	53940	31960	30080	12570	27740	46900	17540	30700	31110	21520	14680	10640	34810	60090	-0.556	0.005	52083.5263157895
50463	PKHD1_HUMAN	288104	SVPTEGTEEGSGLVLVTTQR	SVPTEGTEEGSGLVLVTTQR	761	780	B	776800	1048000	192100	162300	307900	384700	203300	361500	672300	716100	134000	286100	913900	31750	919800	578500	613400	716900	201400	287500	233100	164100	336200	387300	294000	47950	481000	241000	205000	82030	453700	890300	-0.362	0.137	485302.631578947
50464	PKHD1_HUMAN	277555	TCSDCSQGQGGFTVK	TC[160.0307]SDC[160.0307]SQGQGGFTVK	2487	2501	B	447900	519700	87800	208000	219700	184900	136300	180800	275000	313700	174200	375400	350000	2379	321700	224100	334200	310700	324200	194900	154800	70090	101800	243900	75780	71210	142900	134800	71980	88180	217900	364400	-0.394	0.051	262667.315789474
50465	PKHD1_HUMAN	288478	THSWFPER	THSWFPER	1931	1938	B	110100	201700	41050	60710	32340	23100	49940	52680	74460	93460	25560	132800	102100	252.5	127000	74980	67210	116700	128700	48750	34780	19860	28200	74050	25010	15890	53030	57490	16470	19480	87350	95590	-0.331	0.194	79728.5526315789
50466	PKHD1_HUMAN	288432	TSPPLGGHFR	TSPPLGGHFR	784	793	B	102200	127700	65890	67530	64200	47850	93330	48160	53560	117900	57260	128400	83250	1770	99710	94440	93210	99880	302900	54840	33000	27610	37230	40290	110200	31420	45830	50180	16350	12900	63960	113000	-0.548	0.01	92060
50467	PKHD1_HUMAN	276629	TVLVDTDLPFFK	TVLVDTDLPFFK	2770	2781	B	1984000	2058000	325800	637900	727300	758700	604400	815300	1240000	1646000	906700	1948000	1759000	15200	1511000	1047000	1251000	1254000	1281000	656300	576800	290900	534500	968200	379900	311000	862300	625800	301400	288500	876200	1273000	-0.468	0.013	1145805.26315789
50468	PKHD1_HUMAN	276014	VDSNVFYNILGHALLVGTCTEMR	VDSNVFYNILGHALLVGTC[160.0307]TEM[147.0354]R	2254	2276	B	142800	222900	77940	72510	98970	75830	75820	96660	164400	190700	79250	334600	226000	6916	272400	107700	158300	190100	180100	79930	79270	44040	89750	80240	48900	91100	85820	110900	32830	34880	86120	163000	-0.464	0.015	145994.526315789
50469	PKHD1_HUMAN	276132	VGTLENPLEK	VGTLENPLEK	2813	2822	B	875500	862000	150800	314400	373400	383100	286200	364400	552000	802000	393200	926100	679000	7611	615000	400300	730400	613200	631900	325000	278500	144400	211500	514700	164300	136900	396000	276800	145200	134100	431300	749300	-0.438	0.031	524237.421052632
50470	PKHD1_HUMAN	276387	VIITAVTENFGCLGGR	VIITAVTENFGC[160.0307]LGGR	1736	1751	B	1225000	1932000	315700	629200	348900	453200	388800	435400	602900	848700	255200	1194000	1098000	36970	1193000	649300	972300	1015000	718900	431700	388600	221700	335500	679400	139000	186200	413300	592800	241300	323300	899700	1115000	-0.272	0.235	753287.894736842
50471	PKHD1_HUMAN	288307	VIVIEIGDSPTVR	VIVIEIGDSPTVR	3661	3673	B	421200	421400	87870	207100	137700	217300	117000	184100	289700	233500	145800	403200	337000	10880	305600	176000	301900	195500	287000	201000	122500	65350	110900	277900	96030	102500	142800	109400	71860	58340	161000	255200	-0.427	0.024	235776.315789474
50472	PKHD1_HUMAN	276154	VIVQSFPEEPSQVQLK	VIVQSFPEEPSQVQLK	2187	2202	B	1158000	1331000	273100	488800	356700	537300	379900	443500	646000	1001000	409900	1239000	1026000	3966	1124000	663000	842700	1040000	835200	433800	328100	217500	367000	641200	190600	199800	438100	502700	170800	230700	640300	1053000	-0.371	0.07	726266.631578947
50473	PKHD1_HUMAN	277583	VSDENLTGVNPAAATR	VSDENLTGVNPAAATR	865	880	B	184200	235300	40170	88200	91250	95360	71810	81870	82920	183300	83170	200800	183200	1846	187000	108700	121400	173300	141900	78740	81270	45110	62700	132200	46630	37130	92860	74000	55240	42620	94370	169400	-0.306	0.115	123984
50474	PKHD1_HUMAN	276983	VVCPELDCASPR	VVC[160.0307]PELDC[160.0307]ASPR	3339	3350	B	494400	568100	160300	220900	226200	238700	150900	211100	313100	316000	222700	396900	383500	16460	322200	297700	356900	315300	363900	252000	168700	90910	96460	246100	97470	254100	204900	317500	146200	207900	265800	384300	-0.183	0.274	293434.736842105
50475	PKHD1_HUMAN	288815	VVHGSACGGGVLFHR	VVHGSAC[160.0307]GGGVLFHR	2559	2573	B	86470	100700	10900	34140	47460	15030	20550	31520	47830	64850	35960	74810	62780	573	58550	50160	72000	69480	86880	40450	22310	11510	5879	25460	19180	6820	19030	33250	6310	7159	39680	83950	-0.637	0.021	51086.4736842105
50476	PKHD1_HUMAN	276219	YGLFVYPK	YGLFVYPK	2371	2378	B	386900	443600	83910	150000	162200	138600	125100	142900	237100	290700	124100	418000	375000	1849	301800	233300	274800	303700	334600	148600	110600	66090	120400	181000	66330	64600	131900	155800	76590	58590	211800	313300	-0.423	0.035	238324.157894737
50477	PKHD1_HUMAN	276895	YISWEAIHGR	YISWEAIHGR	2277	2286	B	580700	927600	131500	313500	240900	165000	179400	286900	361600	514100	197800	667400	472100	3602	614000	415600	469500	553400	491600	282900	154000	83290	129900	180100	117900	122400	194500	345800	59630	101000	321900	616500	-0.515	0.022	399273.789473684
50478	PKHD1_HUMAN	276834	ALGLPPPVSVFPK	ALGLPPPVSVFPK	#N/A	NA	C	107900	99060	19740	27030	48440	57430	26350	46600	51980	60970	51470	80430	80960	73090	71720	51660	48320	61880	52360	38700	30110	16220	42050	59510	18480	22600	45650	27050	22920	8871	39010	46260	-0.472	0.015	58810
50479	PKHD1_HUMAN	276566	FFLLGNK	FFLLGNK	3483	3489	C	139900	101800	33810	41880	82790	83160	31050	73050	86900	90860	85280	137200	97880	103300	125000	89500	76670	93510	80030	58700	51950	17830	56570	92880	38000	23040	68820	31080	41410	14920	62010	70980	-0.519	0.007	87030
50480	PKHD1_HUMAN	276930	GLLFEVGDAVEGLELTEATPGYR	GLLFEVGDAVEGLELTEATPGYR	329	351	C	287400	272000	47340	61310	114100	129700	60570	88850	148300	112600	115900	128000	72750	121300	121300	64710	86080	103200	94450	76230	61340	43640	59730	68810	60260	29030	71700	39800	55460	29420	77690	72430	-0.513	0.028	117361.052631579
50481	PKHD1_HUMAN	276995	GLYVMGTLDFPVDR	GLYVM[147.0354]GTLDFPVDR	2782	2795	C	80590	53670	9483	11600	30390	51350	30510	35600	47670	66390	45950	75110	59920	52080	70360	27990	38770	52600	37210	20090	28400	16750	47660	62220	17360	23260	38340	13120	27330	11680	37470	37310	-0.313	0.198	46170.6842105263
50482	PKHD1_HUMAN	288110	GPEVSNSDGDLTSGTEPFCGR	GPEVSNSDGDLTSGTEPFC[160.0307]GR	565	585	C	52520	91420	23840	33110	66520	68680	23780	54700	65120	58340	51440	99220	107800	77970	98780	68070	25700	74280	72310	37320	38490	21690	31590	64710	19140	8257	31460	27640	36530	17170	20950	47110	-0.546	0.024	63873.6842105263
50483	PKHD1_HUMAN	288329	GWEIVILER	GWEIVILER	3575	3583	C	43880	36640	7146	12130	25690	20450	0	19820	18790	26720	23720	39710	18010	41850	33360	46200	18940	21150	20680	20510	12430	3513	14220	16400	6955	3935	20860	6955	12250	3866	21560	21990	-0.548	0.036	24994
50484	PKHD1_HUMAN	276146	HIGSVHVTEDGR	HIGSVHVTEDGR	2931	2942	C	106800	103400	23160	51130	75060	80220	19120	76430	82800	102300	110100	128200	127200	146900	87330	78980	82930	99270	99160	46850	37310	23200	72390	99720	34220	31260	81080	25900	29360	16050	52440	55730	-0.556	0.005	88446.8421052632
50485	PKHD1_HUMAN	537082	KIECTTR	KIEC[160.0307]TTR	#N/A	NA	C	28470	38210	12980	27060	63830	24360	43980	11190	19980	25660	59590	29860	40660	34210	25260	18320	15100	20090	27900	16910	23820	8064	18550	34440	17430	22960	23440	45380	14270	6007	27350	21640	-0.095	0.682	29826.8421052632
50486	PKHD1_HUMAN	276699	KVQIVLR	KVQIVLR	3195	3201	C	58120	41830	8685	14970	26490	19010	8629	38110	35900	34260	37290	50530	50990	47640	45060	32420	27900	35560	32930	15930	17420	4200	27600	39650	7138	7785	21560	13570	11830	6819	24150	19880	-0.676	0.004	34017.0526315789
50487	PKHD1_HUMAN	276439	LAAEVGLLTR	LAAEVGLLTR	2946	2955	C	277600	219000	48620	72100	114300	126600	75730	137100	135300	169500	160900	216700	186900	173100	221200	145300	114100	133800	118400	77060	131700	35100	110700	168400	60690	63080	122000	51330	61120	22060	92910	80490	-0.535	0.003	149802.631578947
50488	PKHD1_HUMAN	277409	LEPLWSNILLR	LEPLWSNILLR	549	559	C	94900	76880	10440	23570	50760	54900	31600	31020	47640	60080	54220	71270	49580	58120	64250	44900	37630	47580	48450	29740	22180	12390	30230	41730	18470	13800	33540	28180	23350	6942	35120	30640	-0.586	0.004	50410
50489	PKHD1_HUMAN	276415	LFVGSFR	LFVGSFR	#N/A	NA	C	215100	151200	37510	58500	94430	92530	30580	107400	111300	141400	126900	191300	125700	128900	192300	88020	94590	107700	96480	57630	44660	27840	89170	123600	46140	33930	101500	36080	53190	20000	87270	73360	-0.578	0.006	115360
50490	PKHD1_HUMAN	288016	LTTPQPGNR	LTTPQPGNR	320	328	C	57130	53720	50040	21680	24410	32230	55790	30390	44130	36740	32960	50170	54520	48200	53880	38680	25680	35670	32860	21820	25380	9291	40370	64880	15900	16400	22910	23710	16810	8012	22390	21020	-0.496	0.009	40993.6842105263
50491	PKHD1_HUMAN	288216	STGMISSLSSNK	STGM[147.0354]ISSLSSNK	3674	3685	C	64340	37120	17890	27900	32560	44810	63250	41880	46490	30280	35910	56200	54300	47630	36540	32360	34470	33790	33240	31180	20310	7147	29030	51800	19670	11040	30190	16820	13240	5398	17800	23100	-0.61	0.000551	40576.8421052632
50492	PKHD1_HUMAN	276132	VGTLENPLEK	VGTLENPLEK	2813	2822	C	112300	85450	19250	33310	36370	51960	30840	64050	68300	73700	64170	94810	112700	83070	85820	40490	40550	56300	49210	24330	36530	16520	55460	78290	20530	12830	46050	24900	34230	12040	40930	37690	-0.54	0.018	63297.3684210526
50493	PKHD1_HUMAN	288307	VIVIEIGDSPTVR	VIVIEIGDSPTVR	3661	3673	C	284500	194300	63710	161300	197700	233700	70440	161000	175000	171100	164100	259100	212300	196100	155000	162400	158400	122600	183800	178100	109400	56820	146400	231500	107900	77850	145600	78510	74710	28010	96810	119600	-0.366	0.021	175081.578947368
50494	PKHD1_HUMAN	276219	YGLFVYPK	YGLFVYPK	2371	2378	C	60270	37620	8259	15250	20540	21840	9198	18710	28870	25650	16120	35590	28810	25080	49160	16900	17430	26930	17800	14770	12800	8027	24800	31930	6169	10450	15250	10650	19080	6126	20160	18040	-0.353	0.189	25264.5789473684
50495	PKHD1_HUMAN	287456	DINLHGNVVAGSER	DINLHGNVVAGSER	3088	3101	D	55200	33200	4273	12200	34520	8965	106200	28430	30250	36250	43270	49510	44210	53210	43460	19840	22630	24940	49480	6583	27630	3844	16520	25840	21260	5456	19450	7376	15930	5210	15020	18570	-1.068	0.003	36844.1052631579
50496	PKHD1_HUMAN	276145	FYFPSLQPR	FYFPSLQPR	3325	3333	D	122500	86620	14910	24340	53180	28580	16910	79370	101100	71330	45920	81940	112700	100300	107300	76280	24590	42200	43650	24290	35480	14440	58580	104200	20270	17530	33080	28200	60490	13140	26860	31270	-0.563	0.015	64932.6315789474
50497	PKHD1_HUMAN	288601	ISGFLAFK	ISGFLAFK	3144	3151	D	211100	129700	27650	20150	18810	7860	514000	59230	112600	45570	29680	55070	138200	149500	143600	49590	20980	32480	31890	20150	18070	4426	46620	97070	13630	11490	23000	25640	69500	10900	27870	25110	-1.344	0.047	94613.6842105263
50498	PKHD1_HUMAN	291941	KEDTVVGEDMR	KEDTVVGEDM[147.0354]R	3921	3931	D	49470	51530	9724	22260	16740	15240	5628	44760	54240	12320	13680	37180	60010	54460	29350	32410	13010	15970	23600	17680	23100	1673	39310	62380	11330	506.7	20450	14700	25260	2062	8919	10230	-0.454	0.092	29556.9473684211
50499	PKHD1_HUMAN	276439	LAAEVGLLTR	LAAEVGLLTR	2946	2955	D	155100	89790	32250	31520	27340	18400	23290	55920	97150	58650	40180	77730	83530	88140	104600	30140	24780	39700	48130	16290	28500	8000	44250	88640	19600	10450	33030	22720	58680	18220	26230	25210	-0.606	0.009	59281.0526315789
50500	PKHD1_HUMAN	275545	LQDVTFSSFVK	LQDVTFSSFVK	3275	3285	D	328800	210100	49950	47820	91650	48930	30270	125000	168700	134600	97670	180000	258700	217400	245500	106300	76610	91800	97070	41820	60380	25160	96570	135900	42620	27920	65070	60580	120400	35860	80280	62240	-0.697	0.002	137203.684210526
50501	PKHD1_HUMAN	288061	LTNFLQIGQNQIR	LTNFLQIGQNQIR	3584	3596	D	393300	219900	50100	52210	48230	24940	11870	186300	214200	56860	35380	57890	297200	274900	246400	120200	19670	35470	50290	51730	28040	6795	152200	190700	25540	7799	23940	58570	136600	5550	16080	18370	-0.924	0.011	126068.947368421
50502	PKHD1_HUMAN	276659	NSVIVATSSSFDCIQDK	NSVIVATSSSFDC[160.0307]IQDK	3202	3218	D	165600	121400	21840	26130	54400	32770	12430	54740	86680	79520	52620	115900	123800	123600	114500	60170	43010	58570	53880	29860	40560	16760	52440	57250	21460	9232	40440	20230	66740	23890	48020	36850	-0.613	0.015	73766.3157894737
50503	PKHD1_HUMAN	288691	SKPFAVLPVTR	SKPFAVLPVTR	3843	3853	D	322000	192300	68710	94400	163900	137300	43690	158600	190700	62490	92050	217900	209600	200300	127000	106600	95830	118400	158500	103600	100400	43020	224700	192400	153400	69300	120400	52450	88240	40920	63060	116900	-0.292	0.108	145277.368421053
50504	PKHD1_HUMAN	288216	STGMISSLSSNK	STGM[147.0354]ISSLSSNK	3674	3685	D	166100	134100	42110	65770	52050	51490	23810	158900	133200	63740	41270	86380	119300	120200	101100	62030	46570	50390	56810	47390	63590	9971	151000	165600	39070	39600	50820	63600	96350	19180	33460	44840	-0.229	0.18	82911.5789473684
50505	PKHD1_HUMAN	288307	VIVIEIGDSPTVR	VIVIEIGDSPTVR	3661	3673	D	644000	337000	125400	248700	318900	256900	98720	298500	311100	193800	241800	418700	587400	459700	317600	297800	223300	215500	305300	270200	207500	73660	257600	330300	170500	99020	213800	156700	246800	82710	133800	216000	-0.4	0.022	310532.631578947
50506	PKHD1_HUMAN	276983	VVCPELDCASPR	VVC[160.0307]PELDC[160.0307]ASPR	3339	3350	D	218700	104900	32380	34400	45370	29670	39130	189200	151700	87920	77820	98120	156400	148000	157400	92380	65140	69620	61650	32840	32590	25650	116900	128500	34320	41650	58410	49940	89050	51170	69080	58080	-0.379	0.103	97889.4736842105
50507	PKHD1_HUMAN	292042	EGQEQLLR	EGQEQLLR	#N/A	NA	E	113300	64670	33270	98600	205700	184400	161100	119600	90430	128500	109400	195400	111600	238400	108300	125000	78970	115600	201600	107700	64860	35110	77500	57680	73620	45990	87830	44510	59720	14610	34500	68410	-0.941	0.0000053	130728.421052632
50508	PKHD1_HUMAN	291941	KEDTVVGEDMR	KEDTVVGEDM[147.0354]R	3921	3931	E	31660	26930	13430	37480	69110	73810	19210	29000	30840	31540	42940	50430	52470	75020	49080	39010	36030	49430	58550	38560	23260	16930	48280	20590	27520	13030	24210	15160	15840	4341	13180	28290	-0.667	0.003	42945.7894736842
50509	PKHD1_HUMAN	275545	LQDVTFSSFVK	LQDVTFSSFVK	3275	3285	E	37540	25590	3454	6549	22730	16060	8384	32630	33000	62160	50340	75620	41010	57230	80790	26180	17850	31760	25020	14830	7661	7484	20960	24900	11970	5719	26340	14030	27560	8816	17180	17950	-0.849	0.005	34415.6315789474
50510	PKHD1_HUMAN	288061	LTNFLQIGQNQIR	LTNFLQIGQNQIR	3584	3596	E	24770	5577	0	0	20750	11760	9266	7353	17310	35330	26830	39030	46420	48430	78920	29410	0	25640	26700	9728	12640	8519	2827	12810	16560	0	12620	14200	26330	0	1541	4750	-1.003	0.022	23868.2105263158
50511	PKHD1_HUMAN	276659	NSVIVATSSSFDCIQDK	NSVIVATSSSFDC[160.0307]IQDK	3202	3218	E	29320	18620	4311	6087	13780	8636	3691	13860	15680	27190	21420	37480	26010	34420	44700	12960	11810	16400	14040	5194	6943	3078	7294	11740	10070	3879	11270	9531	11960	2812	8597	6364	-1.228	0.000206	18969.2105263158
50512	PKHD1_HUMAN	545172	RVESLGPPSEPWTISASLEGASDSVLK	RVESLGPPSEPWTISASLEGASDSVLK	#N/A	NA	E	12300	19490	26810	32610	116000	6879	32230	25560	39410	76810	32330	70930	91680	102600	67290	32640	24440	50020	107100	23340	46070	28810	31840	10250	67310	34120	55630	36810	90180	29250	18010	41730	-0.189	0.515	50901.5263157895
50513	PKHD1_HUMAN	288691	SKPFAVLPVTR	SKPFAVLPVTR	3843	3853	E	153100	218900	78020	207500	554500	487700	161600	236300	215300	184900	405700	409400	429800	689800	331500	356400	251800	361200	475300	172700	200600	132500	159500	158700	205900	120900	197300	164500	145400	47820	126700	215600	-0.801	0.000139	326774.736842105
50514	PKHD1_HUMAN	288216	STGMISSLSSNK	STGM[147.0354]ISSLSSNK	3674	3685	E	193900	121400	23820	143900	299600	272800	70530	148200	154200	241500	352100	379100	174600	310000	169900	139400	121300	193800	270200	176300	104100	56610	84250	150400	190000	124200	179800	66370	90340	27330	61240	102900	-0.759	0.000517	198960.526315789
50515	PKHD1_HUMAN	292278	VESLGPPSEPWTISASLEGASDSVLK	VESLGPPSEPWTISASLEGASDSVLK	#N/A	NA	E	167700	116400	68330	174400	336500	315100	98450	176400	184400	334100	318700	422700	213400	323200	217500	193000	140100	178600	247000	192500	208900	89800	112900	170000	224300	141400	253800	102200	91190	50710	86220	135100	-0.506	0.005	222420
50516	PKHD1_HUMAN	288307	VIVIEIGDSPTVR	VIVIEIGDSPTVR	3661	3673	E	537300	341300	134500	437800	1006000	873100	224500	372800	485900	870300	1166000	1184000	776500	1043000	629700	588700	389100	446400	811200	468700	343800	197900	240400	284400	568100	391800	645000	248800	220200	73760	214400	309400	-0.855	0.0000252	648321.052631579
50517	PKHD1_HUMAN	291664	VNQCPHQLMNGVSR	VNQC[160.0307]PHQLM[147.0354]NGVSR	#N/A	NA	E	30050	15350	7717	34670	45680	66830	19740	26970	24270	35820	43150	46420	25180	49850	21370	30250	26480	33400	41550	31360	20340	9622	13040	17800	25860	17670	25030	11790	36120	10690	12870	22500	-0.535	0.016	32881.4210526316
50518	PKHD1_HUMAN	545153	YQLAGQNQLLLLCPDFR	YQLAGQNQLLLLC[160.0307]PDFR	#N/A	NA	E	49540	29450	14160	43340	68560	67110	27680	39370	30140	43030	35350	66460	49830	76860	51640	55310	39080	46730	72690	43960	21680	14620	19250	14620	31930	30730	21450	19920	13820	5645	13910	23830	-0.849	0.0000662	47701.5789473684
50519	PKHD1_HUMAN	291941	KEDTVVGEDMR	KEDTVVGEDM[147.0354]R	3921	3931	F	98580	72190	23640	70520	86550	83770	32870	60540	53010	113000	110900	107000	103400	161400	84990	90010	78870	92350	96400	41850	37790	22570	38080	40860	61430	37100	46640	27140	31750	15860	43320	32850	-0.708	0.000154	85262.6315789474
50520	PKHD1_HUMAN	275545	LQDVTFSSFVK	LQDVTFSSFVK	3275	3285	F	25430	23640	3818	6850	23790	20280	543.5	22230	18150	34610	31360	48260	41410	42890	44420	19160	22090	24820	19620	10200	7738	4954	16470	11620	7255	7757	18000	9163	13210	10880	18020	10790	-0.637	0.018	24914.2894736842
50521	PKHD1_HUMAN	288691	SKPFAVLPVTR	SKPFAVLPVTR	3843	3853	F	102600	69820	18600	23310	94370	83550	31130	60180	53150	68480	115100	116800	114100	211200	70370	79910	64800	99900	82400	41090	33650	19770	37140	39450	68130	40740	55650	27330	39810	15610	38640	38090	-0.671	0.000535	82093.1578947368
50522	PKHD1_HUMAN	288307	VIVIEIGDSPTVR	VIVIEIGDSPTVR	3661	3673	F	620400	440100	117500	156500	410200	422600	134100	308500	310000	574500	596000	598100	596200	990200	416400	519500	388300	436800	527400	264700	159300	87120	262700	248200	339200	214400	299800	149700	164600	61590	217600	217100	-0.749	0.0000185	450700
	Primary.Protein.Name	Peptide.ID	Peptide.Name	Modified.Peptide.Sequence	AA.Start	AA.Stop	Gel.Section	MS03..Aligned.Data. NORMAL	MS04..Aligned.Data. NORMAL	MS06..Aligned.Data. NORMAL	MS08..Aligned.Data. NORMAL	MS11..Aligned.Data. NORMAL	MS13..Aligned.Data. NORMAL	MS15..Aligned.Data. NORMAL	MS19..Aligned.Data. NORMAL	MS22..Aligned.Data. NORMAL	MS26..Aligned.Data. NORMAL	MS28..Aligned.Data. NORMAL	MS31..Aligned.Data. NORMAL	MS35..Aligned.Data. NORMAL	MS36..Aligned.Data. NORMAL	MS38..Aligned.Data. NORMAL	MS40..Aligned.Data. NORMAL	MS43..Aligned.Data. NORMAL	MS46..Aligned.Data. NORMAL	MS47..Aligned.Data. NORMAL	MS07..Aligned.Data. PKD1	MS10..Aligned.Data. PKD1	MS12..Aligned.Data. PKD1	MS20..Aligned.Data. PKD1	MS24..Aligned.Data. PKD1	MS27..Aligned.Data. PKD1	MS29..Aligned.Data. PKD1	MS30..Aligned.Data. PKD1	MS34..Aligned.Data. PKD1	MS37..Aligned.Data. PKD1	MS42..Aligned.Data. PKD1	MS44..Aligned.Data. PKD1	MS45..Aligned.Data. PKD1	Log2.Elucidator.Ratio..D.PKD.vs..N.Control..	Elucidator.P.value..D.PKD.vs..N.Control...Ratio.Data.	Mean_NORM
65511	TMEM2_HUMAN	538443	IVAIAVGDSAAK	IVAIAVGDSAAK	309	320	A	27400	26600	7615	14900	36380	33810	29850	13230	17780	46510	41600	20660	23060	29440	45530	19030	23320	19570	16230	26490	25600	16810	84840	103600	58250	24840	85230	31140	33850	6073	12700	39030	0.839	0.012	25921.8421052632
65512	TMEM2_HUMAN	539102	LGSELIQGLGYR	LGSELIQGLGYR	334	345	A	24950	18190	11610	12340	32350	27380	25150	17740	14200	35420	37690	16080	18560	19990	29150	8845	20690	13240	15410	15400	13750	12890	75930	107800	37030	23760	62530	18140	27640	5262	6280	33420	0.855	0.028	20999.2105263158
65513	TMEM2_HUMAN	289897	AAFPQYQPVVMLEK	AAFPQYQPVVM[147.0354]LEK	966	979	B	166300	113800	409700	133000	74420	140200	258600	123700	96960	210800	205100	144800	131800	4339	111100	211300	160500	158600	154500	156000	167800	139700	270300	473100	439600	282600	313000	251100	153000	63290	124600	443800	0.777	0.001	158395.736842105
65514	TMEM2_HUMAN	289688	AGLFIDK	AGLFIDK	664	670	B	222300	130700	95200	160400	106000	130300	208600	135200	98400	226000	189300	146400	98650	1924	131100	192500	150100	144300	179100	157900	199200	145700	258000	659400	349700	278300	393100	289200	141500	62380	143400	511000	1.093	0.0000901	144551.263157895
65515	TMEM2_HUMAN	540531	ASWTLLAR	ASWTLLAR	238	245	B	97110	59400	85550	99580	10450	93200	174100	94750	66800	162400	144700	101000	82520	1049	95620	191900	105800	129200	160600	158800	139400	97980	185500	411500	290400	95540	237600	213300	117200	20910	117400	349800	1.034	0.000487	102933.105263158
65516	TMEM2_HUMAN	277938	ATFAFSPEEQQAQR	ATFAFSPEEQQAQR	58	71	B	371100	282300	202600	297300	144600	266300	301000	251600	198800	439200	307700	246800	213300	3263	256700	305900	237300	252700	447000	340700	361200	295000	457000	990800	620800	512400	595400	523700	237800	111000	220900	780000	1.031	0.0000121	264498.052631579
65517	TMEM2_HUMAN	277950	CITVHGTNGLLIK	C[160.0307]ITVHGTNGLLIK	518	530	B	294900	178400	160200	223200	74710	201000	170400	155100	113300	241600	170900	152700	146800	3732	145000	242300	177800	167800	256500	189600	255400	158400	232300	557400	408400	350200	331000	365000	145700	84350	159000	495100	0.967	0.00000279	172439.052631579
65518	TMEM2_HUMAN	289861	DEYPSNPMVLR	DEYPSNPM[147.0354]VLR	950	960	B	144500	102300	66800	94890	184900	102000	181400	108300	106100	188600	194000	171400	139100	17720	112000	139900	101700	136200	148800	109200	166900	105200	209500	416800	283200	263200	263500	216900	114600	42760	98600	300200	0.717	0.001	128453.157894737
65519	TMEM2_HUMAN	277735	DTIGFDTLGHCFFLEDGIEQR	DTIGFDTLGHC[160.0307]FFLEDGIEQR	531	551	B	257500	178400	142800	202500	79910	110300	297800	179100	151500	309200	189400	158300	132900	5929	162800	204200	153500	186700	268700	227900	270000	211900	308000	604800	424500	400600	391500	390500	199400	81600	154200	490100	1.108	0.000000208	177444.157894737
65520	TMEM2_HUMAN	540460	EFYTVDGQK	EFYTVDGQK	#N/A	#N/A	B	187800	122200	103500	130600	106400	132900	182000	130000	101600	214100	168000	123500	117700	4463	119700	180200	118700	153300	183500	164100	232300	149300	232000	590200	301800	230100	290800	237600	137300	49500	120100	401700	1.021	0.000122	135798.052631579
65521	TMEM2_HUMAN	277829	EPTGESSGLQLLAKPELTPLGIFYNNR	EPTGESSGLQLLAKPELTPLGIFYNNR	631	657	B	421900	284500	197000	282800	172900	250400	493300	298000	245200	523300	371400	302700	334200	9704	352700	440600	272200	338400	466200	339200	451600	363100	661300	1028000	885700	480300	659400	630400	305400	130900	288600	885600	1.01	0.00000214	318810.736842105
65522	TMEM2_HUMAN	289487	ETPQFLHMGEIIDGVDMR	ETPQFLHM[147.0354]GEIIDGVDM[147.0354]R	#N/A	#N/A	B	108200	76500	67880	80010	60140	99600	140000	136300	90800	257200	215200	129700	109800	15290	119700	198400	115900	135700	141200	108400	153100	129500	240800	477300	338700	289200	345800	244600	133100	65820	123300	293200	0.986	0.000131	120922.105263158
65523	TMEM2_HUMAN	289946	EYLCLDNSAR	EYLC[160.0307]LDNSAR	684	693	B	147500	134000	111600	144300	58090	114900	181100	92270	66970	141000	132100	86250	73640	3572	123200	169600	77700	140700	171600	173300	156200	105200	149400	360200	244600	152500	203700	251500	100800	48580	102600	242300	0.909	0.000034	114215.368421053
65524	TMEM2_HUMAN	289920	FIGVEAGGTLELHGAR	FIGVEAGGTLELHGAR	221	236	B	269300	152600	119500	143300	72700	66510	184600	123100	98460	195300	177500	105000	121400	12650	159700	189900	150600	161300	197500	211600	116300	88040	217900	431600	339200	261500	241100	269000	117600	83730	144300	443000	0.884	0.00000629	142153.684210526
65525	TMEM2_HUMAN	540347	FRPHQDANPEKPR	FRPHQDANPEKPR	694	706	B	37880	62090	34710	39800	35910	15220	96840	38790	52210	56190	51840	24030	24600	399.7	82480	62370	41400	84960	80800	66130	37800	51730	47030	392400	145000	97090	112000	162800	55550	33410	54380	128200	1.419	0.002	48553.6684210526
65526	TMEM2_HUMAN	287435	GFQIYDGPIHLTR	GFQIYDGPIHLTR	807	819	B	314800	230000	162600	200100	134700	161500	320300	221100	169100	439000	352500	345100	238600	8302	309600	437600	234100	201800	327400	264600	345800	254800	534600	856300	778700	553600	622200	704800	306600	85970	224000	677600	1.112	0.00000207	253063.263157895
65527	TMEM2_HUMAN	277745	GYTIHWNGPAPR	GYTIHWNGPAPR	980	991	B	167900	131900	120900	140100	49640	90210	199000	103900	94180	174200	149700	125500	82070	799.4	111600	148700	114900	146700	185200	168900	181200	112800	252600	404300	287700	217500	263400	288100	410600	39030	95140	380400	1.192	0.0000753	123005.231578947
65528	TMEM2_HUMAN	540044	HPSCVNVSK	HPSC[160.0307]VNVSK	912	920	B	32910	13160	10600	21900	57500	19800	35660	16570	12640	28760	26510	13200	12100	0	20530	24880	16160	15270	19750	26270	27500	25840	40420	82830	46670	28320	34840	33130	15870	7549	13890	60940	0.843	0.013	20942.1052631579
65529	TMEM2_HUMAN	289921	HPSGYVPGK	HPSGYVPGK	23	31	B	190800	146700	75290	167400	100300	119900	169700	96460	82780	165000	148400	99350	80010	3016	115700	180400	103400	139800	141200	196900	208000	154500	272700	571200	325100	240500	327500	222300	119500	45400	102700	468900	1.173	0.0000593	122400.315789474
65530	TMEM2_HUMAN	289810	IEEYEPVHSLEELQR	IEEYEPVHSLEELQR	1035	1049	B	233600	134500	105400	150200	85190	140000	161000	176100	96810	315000	332900	196200	137800	9929	123700	304200	147100	156600	232300	235400	206400	201500	326400	489600	484900	309400	347500	488300	153500	56240	161600	481600	1.006	0.00000796	170448.894736842
65531	TMEM2_HUMAN	53596	IVAIAVGDSAAK	IVAIAVGDSAAK	309	320	B	767600	443500	329200	536500	311300	512600	770600	438000	331000	854200	646900	428500	377900	7923	461700	634400	469700	528500	630200	627500	819300	527100	959500	2053000	1401000	1019000	1235000	947300	511000	222700	472800	1697000	1.098	0.0000131	498959.105263158
65532	TMEM2_HUMAN	278079	LGSELIQGLGYR	LGSELIQGLGYR	334	345	B	495900	296500	246500	307500	169600	256000	429300	254800	221300	642700	450300	373400	336800	10310	317600	535800	321500	346000	434800	428200	443000	361300	649900	1354000	794000	589100	725200	874500	354700	139000	294400	1038000	1.075	0.00000738	339295.263157895
65533	TMEM2_HUMAN	289888	LQEFLR	LQEFLR	#N/A	#N/A	B	190500	105000	77810	109400	59830	86320	153300	94890	76200	152500	122100	100800	67240	2363	89220	139600	84720	131800	119500	126600	143300	120200	146200	502700	256700	142500	258500	193300	107400	48950	85230	258900	1.045	0.000552	103320.684210526
65534	TMEM2_HUMAN	289287	LTSDATVHSIVIQDGGLLVFGDNK	LTSDATVHSIVIQDGGLLVFGDNK	143	166	B	240600	113800	110400	156100	83410	123600	211200	154800	102100	255100	253300	123900	169000	94590	124700	241600	137800	160500	208300	224800	215800	176500	270500	452400	450500	335200	301900	359600	156600	94820	154000	497700	0.733	0.004	161305.263157895
65535	TMEM2_HUMAN	540391	MDNYLIR	M[147.0354]DNYLIR	905	911	B	168100	105800	75070	115900	70180	128200	169900	127900	107800	237300	177500	150900	89420	3509	122000	173100	111800	163200	173600	145900	192700	153600	224200	672200	368400	312600	357300	260700	142000	59740	127100	386400	1.149	0.000128	130062.052631579
65536	TMEM2_HUMAN	539664	NSIFHDIDGSVTGYK	NSIFHDIDGSVTGYK	884	898	B	55060	31130	210700	32410	18950	30700	70000	47580	30520	63760	57310	39540	41170	1138	32380	77340	40200	34780	49320	60620	61110	48560	68630	181800	107000	78570	93850	97970	48990	22020	43730	130100	0.841	0.007	50736.2105263158
65537	TMEM2_HUMAN	540443	NSWQITPR	NSWQITPR	#N/A	#N/A	B	192400	117200	91840	127900	35580	98730	134200	102900	92250	171000	136700	99650	86970	1291	110500	169400	87000	118900	160100	148900	172700	110300	188900	449700	241600	171100	225400	228900	107100	42330	111200	369500	1.035	0.0000646	112342.684210526
65538	TMEM2_HUMAN	539438	NTLFHNLGLLTKPGTLLPTDR	NTLFHNLGLLTKPGTLLPTDR	552	572	B	113400	79390	56130	53060	50520	6255	96560	60580	47190	111900	69110	79010	64690	0	76930	112300	55790	84470	94600	85740	91830	79360	103800	240600	208200	130200	135900	157500	67210	23000	45160	207700	1.057	0.0000522	69046.5789473684
65539	TMEM2_HUMAN	540880	NWDPGQDSAK	NWDPGQDSAK	122	131	B	119300	66890	46710	81010	25600	68090	83490	70350	49230	115300	78420	58790	50120	848	63040	73340	71620	74020	96470	90040	115100	66910	140200	269100	155400	109200	103900	115600	62660	32120	60500	203500	1.019	0.0000506	68033.5789473684
65540	TMEM2_HUMAN	289343	NYGFQGGQNK	NYGFQGGQNK	774	783	B	150000	116500	92860	124900	72450	110000	161400	102000	83410	191000	139100	99950	77410	2987	98890	129800	122300	148600	153500	131500	173900	120200	228100	453600	252900	225400	236900	206900	110600	50320	108700	357600	0.996	0.0000532	114581.947368421
65541	TMEM2_HUMAN	289919	QVVFTSDPHK	QVVFTSDPHK	#N/A	#N/A	B	186200	111100	94510	143100	72610	111400	173100	107100	93160	226500	167700	119900	113800	0	99190	148800	117400	129800	141700	145500	176200	141000	217100	603500	298200	292500	314500	233900	109100	57760	111200	372200	1.148	0.0000833	124056.315789474
65542	TMEM2_HUMAN	278033	RLQEFLR	RLQEFLR	#N/A	#N/A	B	211500	136100	110200	147000	86190	93950	288900	129100	127600	278300	193600	167100	111100	1693	178300	222500	146400	176600	199000	193500	238100	145600	254700	778100	398500	310400	371700	283200	127000	55890	136100	492300	1.091	0.000358	158164.894736842
65543	TMEM2_HUMAN	278021	SAGVLLLVVDPCSVPFR	SAGVLLLVVDPC[160.0307]SVPFR	1179	1195	B	451400	397500	237800	309600	132900	196200	347000	218900	202500	435200	274200	203500	249300	10920	273300	327200	245800	302100	380000	363400	396900	238000	498200	673600	526700	389100	443900	528000	241700	100400	244900	722300	0.847	0.000000999	273437.894736842
65544	TMEM2_HUMAN	289755	SDEGESMPTFGK	SDEGESM[147.0354]PTFGK	208	219	B	122700	96010	70480	93870	72890	90830	140200	121800	86820	208100	173300	97080	82880	10590	70540	121400	107500	132000	139400	111800	152800	126100	195600	498300	282600	207500	229300	182300	109800	64490	94840	341500	1.009	0.000251	107283.684210526
65545	TMEM2_HUMAN	289929	SIVLLSTR	SIVLLSTR	1222	1229	B	100300	32640	36750	62400	31400	57030	57570	186600	33460	161500	49700	205700	44910	1532	46080	53670	47840	149900	64840	58940	97490	65820	367300	286700	157300	335000	539900	195600	83310	84840	46600	355700	1.55	0.000746	74938
65546	TMEM2_HUMAN	289325	SLLQGTIQMIQER	SLLQGTIQM[147.0354]IQER	321	333	B	325700	220900	173800	225700	111300	193800	290200	225400	169200	505700	354400	255700	206300	11020	217500	303100	269000	253900	291100	272100	274500	263200	518100	944200	681600	532000	559400	550800	239600	109600	231300	714700	1.064	0.00000614	242301.052631579
65547	TMEM2_HUMAN	289554	SYLPVQFQSPDK	SYLPVQFQSPDK	1146	1157	B	117100	63350	62090	93240	41690	93840	148200	113000	66330	152900	138100	73230	87780	36.71	102900	157800	108100	109900	139000	117400	105400	112100	157200	400500	232200	155800	184900	218500	91660	61560	107600	309200	1.021	0.0000387	98346.6689473684
65548	TMEM2_HUMAN	289943	THYILIQDGGALHIGAEK	THYILIQDGGALHIGAEK	176	193	B	119500	65260	53550	74310	42730	33100	93060	67650	51030	116700	92640	66300	67570	7559	80200	130800	73780	84560	81960	126100	96210	68500	120800	204200	155700	154700	133900	181900	64290	37690	78760	191500	0.971	8.22E-08	73803.1052631579
65549	TMEM2_HUMAN	277959	TTFLYLVNFNK	TTFLYLVNFNK	992	1002	B	323900	213300	154000	255500	116800	156300	341300	222000	164500	411000	310400	216000	228700	5953	268800	321200	198900	279600	304000	291500	334500	250100	473700	783200	583800	412600	513600	544900	258400	97510	214200	652200	1.031	0.00000171	236429.105263158
65550	TMEM2_HUMAN	287431	TVFPLADVSR	TVFPLADVSR	1200	1209	B	477300	296900	256700	352900	161300	327900	458900	303400	220100	609900	422800	361400	272200	2829	328400	535200	355800	338900	442800	415300	383500	365000	611500	1186000	976900	585300	814200	737500	333600	140500	321300	1011000	1.019	0.0000103	343454.157894737
65551	TMEM2_HUMAN	278190	VAALIDR	VAALIDR	707	713	B	364700	208700	148400	240600	165900	222100	282600	227500	167600	395500	290600	239600	164000	4884	224200	292300	223500	294200	287500	278200	384500	269000	454500	1054000	600800	458400	632500	387800	210600	97350	199600	747800	1.106	0.0000624	233914.947368421
65552	TMEM2_HUMAN	278145	VEVVDGVK	VEVVDGVK	#N/A	#N/A	B	307700	159500	173600	205100	144200	148800	251300	185500	157400	392800	290700	156200	155900	4518	168400	238700	206500	223000	248300	227600	305900	223200	353000	1080000	564300	443500	495900	383400	215800	96400	180100	667500	1.141	0.000243	200953.578947368
65553	TMEM2_HUMAN	289355	YAPDENCPDQNPR	YAPDENC[160.0307]PDQNPR	107	119	B	94410	61860	59280	83430	39600	46410	67240	45460	36390	72330	60210	38110	39950	0	58500	85770	53560	69190	80150	94830	94530	59220	99160	173900	91060	83120	92440	93510	49450	29550	47630	175500	0.969	0.0000353	57465.7894736842
65554	TMEM2_HUMAN	278072	YVGTGGIDQKPR	YVGTGGIDQKPR	#N/A	#N/A	B	429800	271700	179100	301800	179400	311200	376400	239400	183100	505300	362100	265600	159700	6278	341100	388200	277600	392300	310400	332300	371500	338700	657400	1551000	629600	582300	744800	612900	270100	135500	247900	930700	1.155	0.000221	288446.210526316
65555	TMEM2_HUMAN	542002	ATFAFSPEEQQAQR	ATFAFSPEEQQAQR	58	71	C	41060	28300	19010	41640	20400	22620	32170	22700	17770	35300	26470	24340	30590	34980	34120	37210	16710	24890	24080	29090	32990	22500	68670	130300	37230	27790	56310	49150	41920	8398	23100	50630	0.895	0.00051	28124.2105263158
65556	TMEM2_HUMAN	539102	LGSELIQGLGYR	LGSELIQGLGYR	334	345	C	54690	28430	15710	35250	26390	38770	39330	30130	26010	45940	40940	32340	31510	46460	57490	46830	22420	38690	32120	37890	42310	32120	90370	196800	50860	31830	85310	61000	58900	12760	28410	79800	1.008	0.000391	36286.8421052632
65557	TMEM2_HUMAN	544284	NYGFQGGQNK	NYGFQGGQNK	774	783	C	32910	19120	11180	12430	17960	20010	45540	23060	25180	34580	32750	21110	30390	29750	30480	33850	20690	31590	22900	18510	22870	23800	69680	107300	25320	15760	53890	45760	34840	9460	25120	50540	0.816	0.003	26077.8947368421
65558	TMEM2_HUMAN	543693	TTFLYLVNFNK	TTFLYLVNFNK	992	1002	C	83740	50930	19290	32510	35500	43010	46300	36680	29620	84250	59370	51450	34350	59520	61630	47680	32220	46890	29940	37430	49100	43700	150500	222500	59810	39460	104400	84320	73940	11550	54820	92930	0.934	0.00067	46572.6315789474
65559	TMEM2_HUMAN	542002	ATFAFSPEEQQAQR	ATFAFSPEEQQAQR	58	71	D	83900	47700	23510	16080	22570	13540	48250	31010	23230	41860	31700	39590	47110	62720	49740	38040	17860	24810	19230	22400	23750	24480	189800	187000	40400	21940	80800	55670	63610	8712	31010	67220	0.834	0.006	35918.4210526316
65560	TMEM2_HUMAN	539102	LGSELIQGLGYR	LGSELIQGLGYR	334	345	D	137200	78160	8141	18260	21570	12020	21090	45310	39130	65700	46910	58490	70110	81760	93970	56950	16440	39810	26800	28540	26060	31540	222600	236800	44120	14630	84990	73130	91850	16520	44000	79950	0.733	0.015	49359
