# Supplementary material for: Analysis of the polycystin complex (PCC) in human urinary exosome–like vesicles (ELVs)
Source: Sci Rep. 2020 Jan 30;10:1500. doi: 10.1038/s41598-020-58087-3 (PMC6992733; doi:10.1038/s41598-020-58087-3)
Supplement: Supplementary file 4 — Supplementary Dataset 2. [file 41598_2020_58087_MOESM4_ESM.csv]

	Protein ID	Accession	Start	Peptide	Slice_name	Gel_slicen
1	2769	PKD1_HUMAN	2602	R.QADPQHVIEYSLALVTVLNEYER.A	A	1
2	2769	PKD1_HUMAN	2602	R.QADPQ(+.98)HVIEYSLALVTVLNEYER.A	A	1
3	2769	PKD1_HUMAN	2655	R.VHTVDDIQQ(+.98)IAAALAQC(+57.02)MGPSR.E	A	1
4	2769	PKD1_HUMAN	2655	R.VHTVDDIQQIAAALAQC(+57.02)MGPSR.E	A	1
5	2769	PKD1_HUMAN	2733	R.APQPSELGAESPSR.M	A	1
6	2769	PKD1_HUMAN	3049	L.TAFGASLFVPPSHVR.F	A	1
7	2769	PKD1_HUMAN	3098	K.LDQLDASR.G	A	1
8	2769	PKD1_HUMAN	3108	R.AIPFC(+57.02)GQR.G	A	1
9	2769	PKD1_HUMAN	3118	R.FKYEILVK.T	A	1
10	2769	PKD1_HUMAN	3163	R.NSLDIFR.I	A	1
11	2769	PKD1_HUMAN	3170	R.IATPHSLGSVWK.I	A	1
12	2769	PKD1_HUMAN	3190	K.GLSPAWFLQHVIVR.D	A	1
13	2769	PKD1_HUMAN	3190	K.GLSPAWFLQ(+.98)HVIVR.D	A	1
14	2769	PKD1_HUMAN	3191	G.L(+58.01)SPAWFLQHVIVR.D	A	1
15	2769	PKD1_HUMAN	3210	R.SAFFLVN(+.98)DWLSVETEANGGLVEK.E	A	1
16	2769	PKD1_HUMAN	3210	R.SAFFLVNDWLSVETEANGGLVEK.E	A	1
17	2769	PKD1_HUMAN	3233	K.EVLAASDAALLR.F	A	1
18	2769	PKD1_HUMAN	3247	R.RLLVAELQR.G	A	1
19	2769	PKD1_HUMAN	3248	R.LLVAELQR.G	A	1
20	2769	PKD1_HUMAN	3261	K.HIWLSIW.D	A	1
21	2769	PKD1_HUMAN	3398	K.SDLFLDDSK.S	A	1
22	2769	PKD1_HUMAN	3407	K.SLVC(+57.02)WPSGEGTLSWPDLLSDPSIVGSNLR.Q	A	1
23	2769	PKD1_HUMAN	3440	R.GQAGHGLGPEEDGFSLASPYSPAK.S	A	1
24	2769	PKD1_HUMAN	3440	R.GQ(+.98)AGHGLGPEEDGFSLASPYSPAK.S	A	1
25	2769	PKD1_HUMAN	3464	K.SFSASDEDLIQ(+.98)Q(+.98)VLAEGVSSPAPTQDTHMETDLLSSLSSTPGEK.T	A	1
26	2769	PKD1_HUMAN	3464	K.SFSASDEDLIQQVLAEGVSSPAPTQDTHMETDLLSSLSSTPGEK.T	A	1
27	2769	PKD1_HUMAN	3508	K.TETLALQR.L	A	1
28	2769	PKD1_HUMAN	3508	K.TETLALQR(+28.03).L	A	1
29	2769	PKD1_HUMAN	3516	R.LGELGPPSPGLNWEQPQAAR.L	A	1
30	2769	PKD1_HUMAN	3516	R.LGELGPPS(+79.97)PGLNWEQPQAAR.L	A	1
31	2769	PKD1_HUMAN	3516	R.LGELGPPS(+79.97)PGLN(+.98)WEQPQAAR.L	A	1
32	2769	PKD1_HUMAN	3516	R.LGELGPPSPGLN(+.98)WEQPQAAR.L	A	1
33	2769	PKD1_HUMAN	3539	R.TGLVEGLR.K	A	1
34	2769	PKD1_HUMAN	3608	K.VLLEALYFSLVAK.R	A	1
35	2769	PKD1_HUMAN	3622	R.LHPDEDDTLVESPAVTPVSAR.V	A	1
36	2769	PKD1_HUMAN	3622	R.LHPDEDDTLVESPAVTPVSAR(+.98).V	A	1
37	2769	PKD1_HUMAN	3646	R.VRPPHGFALF.L	A	1
38	2769	PKD1_HUMAN	3713	R.AFLAITR.S	A	1
39	2769	PKD1_HUMAN	3720	R.SEELWPWMAH.V	A	1
40	2769	PKD1_HUMAN	3730	H.VLLPYVHGN(+.98)Q(+.98)SSPELGPPR.L	A	1
41	2769	PKD1_HUMAN	3754	R.LQEALYPDPPGPR.V	A	1
42	2769	PKD1_HUMAN	3836	R.FLQLHNWLDN(+.98)R.S	A	1
43	2769	PKD1_HUMAN	3836	R.FLQ(+.98)LHNWLDNR.S	A	1
44	2769	PKD1_HUMAN	3836	R.FLQLHNWLDNR.S	A	1
45	2769	PKD1_HUMAN	3849	R.AVFLELTR.Y	A	1
46	2769	PKD1_HUMAN	3857	R.YSPAVGLHAAVTLR.L	A	1
47	2769	PKD1_HUMAN	3858	Y.S(+164.06)PAVGLHAAVTLR.L	A	1
48	2769	PKD1_HUMAN	3871	R.LEFPAAGR.A	A	1
49	2769	PKD1_HUMAN	3879	R.ALAALSVRPF.A	A	1
50	2769	PKD1_HUMAN	3939	R.WLLVALTAATALVR.L	A	1
51	2769	PKD1_HUMAN	3953	R.LAQLGAADR.Q	A	1
52	2769	PKD1_HUMAN	3974	R.FTSFDQVAQLSSAAR.G	A	1
53	2769	PKD1_HUMAN	3989	R.GLAASLLFLLLVK.A	A	1
54	2769	PKD1_HUMAN	4101	R.LGAVILR.W	A	1
55	2769	PKD1_HUMAN	4115	R.GELYRPAWEPQDYEMVELFLR.R	A	1
56	2769	PKD1_HUMAN	4116	G.E(+42.01)LYR(+14.02)PAWEPQDYEMVELFLR.R	A	1
57	2769	PKD1_HUMAN	4120	R.PAWEPQ(+.98)DYEMVELFLR.R	A	1
58	2769	PKD1_HUMAN	4120	R.PAWEPQDYEMVELFLR.R	A	1
59	2769	PKD1_HUMAN	4139	R.LWMGLSK.V	A	1
60	2769	PKD1_HUMAN	4155	R.FEGMEPLPSR.S	A	1
61	2769	PKD1_HUMAN	4215	R.LQAVFEALLTQFDR.L	A	1
62	2769	PKD1_HUMAN	4215	R.LQ(+.98)AVFEALLTQFDR.L	A	1
63	2769	PKD1_HUMAN	4229	R.LNQATEDVYQLEQQLHSLQGR.R	A	1
64	2769	PKD1_HUMAN	4261	R.GPSPGLRPALPSR.L	A	1
65	2769	PKD1_HUMAN	4280	R.GVDLATGPSR.T	A	1
66	2769	PKD1_HUMAN	3049	L.TAFGASLFVPPSHVR.F	B	2
67	2769	PKD1_HUMAN	3118	R.FKYEILVK.T	B	2
68	2769	PKD1_HUMAN	3131	R.GSGTTAHVGIMLYGVDSR.S	B	2
69	2769	PKD1_HUMAN	3163	R.NSLDIFR.I	B	2
70	2769	PKD1_HUMAN	3190	K.GLSPAWFLQHVIVR.D	B	2
71	2769	PKD1_HUMAN	3191	G.L(+58.01)SPAWFLQHVIVR.D	B	2
72	2769	PKD1_HUMAN	3233	K.EVLAASDAALLR.F	B	2
73	2769	PKD1_HUMAN	3248	R.LLVAELQR.G	B	2
74	2769	PKD1_HUMAN	3398	K.SDLFLDDSK.S	B	2
75	2769	PKD1_HUMAN	3407	K.SLVC(+57.02)WPSGEGTLSWPDLLSDPSIVGSNLR.Q	B	2
76	2769	PKD1_HUMAN	3516	R.LGELGPPSPGLNWEQPQAAR.L	B	2
77	2769	PKD1_HUMAN	3516	R.LGELGPPSPGLN(+.98)WEQPQAAR.L	B	2
78	2769	PKD1_HUMAN	3539	R.TGLVEGLR.K	B	2
79	2769	PKD1_HUMAN	3622	R.LHPDEDDTLVESPAVTPVSAR.V	B	2
80	2769	PKD1_HUMAN	3730	H.VLLPYVHGN(+.98)Q(+.98)SSPELGPPR.L	B	2
81	2769	PKD1_HUMAN	3754	R.LQEALYPDPPGPR.V	B	2
82	2769	PKD1_HUMAN	3836	R.FLQLHNWLDN(+.98)R.S	B	2
83	2769	PKD1_HUMAN	3849	R.AVFLELTR.Y	B	2
84	2769	PKD1_HUMAN	3857	R.YSPAVGLHAAVTLR.L	B	2
85	2769	PKD1_HUMAN	3871	R.LEFPAAGR.A	B	2
86	2769	PKD1_HUMAN	3879	R.ALAALSVRPF.A	B	2
87	2769	PKD1_HUMAN	3939	R.WLLVALTAATALVR.L	B	2
88	2769	PKD1_HUMAN	3953	R.LAQLGAADR.Q	B	2
89	2769	PKD1_HUMAN	4011	R.QWSVFGK.T	B	2
90	2769	PKD1_HUMAN	4101	R.LGAVILR.W	B	2
91	2769	PKD1_HUMAN	4139	R.LWMGLSK.V	B	2
92	2769	PKD1_HUMAN	4215	R.LQAVFEALLTQFDR.L	B	2
93	2769	PKD1_HUMAN	58	R.TLGPALR.I	C	3
94	2769	PKD1_HUMAN	139	R.WAEEQQVR.V	C	3
95	2769	PKD1_HUMAN	305	R.WDFGDGSAEVDAAGPAASHR.Y	C	3
96	2769	PKD1_HUMAN	381	R.GGSGLEAAYSIVALGEEPAR.A	C	3
97	2769	PKD1_HUMAN	586	R.EAFLTTAEFGTQELR.R	C	3
98	2769	PKD1_HUMAN	3118	R.FKYEILVK.T	C	3
99	2769	PKD1_HUMAN	3163	R.NSLDIFR.I	C	3
100	2769	PKD1_HUMAN	3190	K.GLSPAWFLQHVIVR.D	C	3
101	2769	PKD1_HUMAN	3191	G.L(+58.01)SPAWFLQHVIVR.D	C	3
102	2769	PKD1_HUMAN	3233	K.EVLAASDAALLR.F	C	3
103	2769	PKD1_HUMAN	3248	R.LLVAELQR.G	C	3
104	2769	PKD1_HUMAN	3407	K.SLVC(+57.02)WPSGEGTLSWPDLLSDPSIVGSNLR.Q	C	3
105	2769	PKD1_HUMAN	3464	K.SFSASDEDLIQ(+.98)Q(+.98)VLAEGVSSPAPTQDTHMETDLLSSLSSTPGEK.T	C	3
106	2769	PKD1_HUMAN	3508	K.TETLALQR.L	C	3
107	2769	PKD1_HUMAN	3539	R.TGLVEGLR.K	C	3
108	2769	PKD1_HUMAN	3622	R.LHPDEDDTLVESPAVTPVSAR.V	C	3
109	2769	PKD1_HUMAN	3622	R.LHPDEDDTLVESPAVTPVSAR(+.98).V	C	3
110	2769	PKD1_HUMAN	3707	K.QELHSR(+44.03)AFLAITR.S	C	3
111	2769	PKD1_HUMAN	3707	K.QE(+43.99)LHSRAFLAITR.S	C	3
112	2769	PKD1_HUMAN	3713	R.AFLAITR.S	C	3
113	2769	PKD1_HUMAN	3754	R.LQEALYPDPPGPR.V	C	3
114	2769	PKD1_HUMAN	3836	R.FLQLHNWLDN(+.98)R.S	C	3
115	2769	PKD1_HUMAN	3871	R.LEFPAAGR.A	C	3
116	2769	PKD1_HUMAN	3879	R.ALAALSVRPF.A	C	3
117	2769	PKD1_HUMAN	3953	R.LAQLGAADR.Q	C	3
118	2769	PKD1_HUMAN	3974	R.FTSFDQVAQLSSAAR.G	C	3
119	2769	PKD1_HUMAN	4101	R.LGAVILR.W	C	3
120	2769	PKD1_HUMAN	4215	R.LQAVFEALLTQFDR.L	C	3
121	2769	PKD1_HUMAN	4215	R.LQ(+.98)AVFEALLTQFDR.L	C	3
122	2769	PKD1_HUMAN	3233	K.EVLAASDAALLR.F	D	4
123	2769	PKD1_HUMAN	3248	R.LLVAELQR.G	D	4
124	2769	PKD1_HUMAN	3836	R.FLQLHNWLDN(+.98)R.S	D	4
125	2769	PKD1_HUMAN	3849	R.AVFLELTR.Y	D	4
126	2769	PKD1_HUMAN	3871	R.LEFPAAGR.A	D	4
127	2769	PKD1_HUMAN	3879	R.ALAALSVRPF.A	D	4
128	2769	PKD1_HUMAN	3939	R.WLLVALTAATALVR.L	D	4
129	2769	PKD1_HUMAN	3953	R.LAQLGAADR.Q	D	4
130	2769	PKD1_HUMAN	3974	R.FTSFDQVAQLSSAAR.G	D	4
131	2769	PKD1_HUMAN	4011	R.QWSVFGK.T	D	4
132	2769	PKD1_HUMAN	4101	R.LGAVILR.W	D	4
133	2769	PKD1_HUMAN	4139	R.LWMGLSK.V	D	4
134	2769	PKD1_HUMAN	4215	R.LQAVFEALLTQFDR.L	D	4
135	2769	PKD1_HUMAN	4229	R.LNQATEDVYQLEQQLHSLQGR.R	D	4
136	2769	PKD1_HUMAN	4280	R.GVDLATGPSR.T	D	4
137	2769	PKD1_HUMAN	65	R.IPADATALDVSHNLLR.A	E	5
138	2769	PKD1_HUMAN	3040	R.QAVC(+57.02)LTR.H	E	5
139	2769	PKD1_HUMAN	3027	R.TEGLLPLEETSPR.Q	11kDA	6
140	2769	PKD1_HUMAN	65	R.IPADATALDVSHNLLR.A	Ctrl	7
141	2769	PKD1_HUMAN	2963	R.IRPESLQGADHRPYTF.F	Ctrl	7
142	2769	PKD1_HUMAN	2963	R.IRPESLQGADHRPYTFF.I	Ctrl	7
143	2769	PKD1_HUMAN	2963	R.IRPESLQGADHRPYTFFISPGSR.D	Ctrl	7
144	2769	PKD1_HUMAN	2969	L.Q(+41.03)GADHRPYTFFISPGSR.D	Ctrl	7
145	2769	PKD1_HUMAN	2986	R.DPAGSYHLN(+.98)LSSHFR.W	Ctrl	7
146	2769	PKD1_HUMAN	3027	R.TEGLLPLEETSPR.Q	Ctrl	7
147	2769	PKD1_HUMAN	3040	R.QAVC(+57.02)LTR.H	Ctrl	7
