# Supplementary material for: Analysis of the polycystin complex (PCC) in human urinary exosome–like vesicles (ELVs)
Source: Sci Rep. 2020 Jan 30;10:1500. doi: 10.1038/s41598-020-58087-3 (PMC6992733; doi:10.1038/s41598-020-58087-3)
Supplement: Supplementary file 5 — Supplementary Dataset 2. [file 41598_2020_58087_MOESM5_ESM.csv]

Mwt	Name	S1	S2	S3	S4	S5	S6	S7	S8	S9	S10	S11	S12	S13	S14	S15	S16		SECTIONS ACROSS ECTODOMAIN OF PC1 AND FIBROCYSTIN
308 kDa	sp|Q6N022|TEN4_HUMAN	0	0	0	0	0	0	0	0	1	43	6	0	0	0	0	0
463 kDa	sp|P98161|PKD1_HUMAN	0	0	0	0	0	0	0	0	3	13	5	0	0	0	0	0
301 kDa	sp|Q9P273|TEN3_HUMAN	0	0	0	0	0	0	0	0	1	13	2	0	0	1	0	0
505 kDa	sp|Q07954|LRP1_HUMAN	0	0	0	0	0	0	0	0	0	8	1	0	0	1	0	0
273 kDa	sp|P49327|FAS_HUMAN	0	0	0	0	0	0	0	0	0	3	2	0	0	0	0	0
479 kDa	sp|Q9NYQ8|FAT2_HUMAN	0	0	0	0	0	0	0	0	0	2	0	0	0	0	0	0
45 kDa	sp|P15309|PPAP_HUMAN	0	0	0	0	0	0	0	0	0	2	2	0	0	1	1	0
297 kDa	sp|Q96L73|NSD1_HUMAN	0	0	0	0	0	0	0	0	0	1	2	0	0	0	0	0
14 kDa	sp|P61970|NTF2_HUMAN	0	0	0	0	0	0	0	0	0	1	2	0	0	1	0	0
36 kDa	sp|P40925|MDHC_HUMAN	0	0	0	0	0	0	0	0	0	0	2	0	0	1	0	0
447 kDa	sp|P08F94|PKHD1_HUMAN	0	0	0	0	0	4	5	22	4	0	0	0	0	0	0	0
522 kDa	sp|P98164|LRP2_HUMAN	174	129	77	99	104	163	140	164	166	138	136	144	79	86	58	29
134 kDa	sp|P01133|EGF_HUMAN	94	78	60	62	66	94	73	92	91	113	105	113	81	113	96	54
399 kDa	sp|O60494|CUBN_HUMAN	75	39	25	26	31	48	54	70	90	113	148	157	111	143	132	61
163 kDa	sp|P01023|A2MG_HUMAN	35	11	5	9	10	28	26	70	105	141	127	25	14	36	39	5
69 kDa	sp|P02768|ALBU_HUMAN	52	43	52	55	58	66	60	66	70	71	82	93	96	125	96	68
38 kDa	sp|P01876|IGHA1_HUMAN	69	53	44	42	44	64	40	55	51	39	27	20	16	26	21	13
303 kDa	sp|Q7Z7M0|MEGF8_HUMAN	12	14	6	13	18	37	34	48	42	44	40	59	50	66	4	0
83 kDa	sp|P01833|PIGR_HUMAN	55	50	41	42	43	50	40	47	44	38	35	32	28	33	26	20
24 kDa	CONTAM_TRYP_PIG	44	50	60	48	47	51	38	46	54	46	56	61	40	69	54	31
543 kDa	sp|Q6V0I7|FAT4_HUMAN	57	43	24	37	36	60	49	45	43	43	27	19	4	8	4	0
37 kDa	sp|P01877|IGHA2_HUMAN	49	34	34	31	31	47	29	42	39	28	22	18	12	18	15	9
70 kDa	sp|P07911|UROM_HUMAN	141	78	47	44	47	52	29	41	31	50	48	51	42	72	45	32
82 kDa	sp|P54802|ANAG_HUMAN	22	29	27	31	28	42	40	41	41	48	54	50	31	45	44	26
96 kDa	sp|Q8WUM4|PDC6I_HUMAN	37	32	22	25	26	37	30	34	38	51	47	62	41	57	51	33
73 kDa	sp|P33908|MA1A1_HUMAN	33	25	16	23	17	28	26	29	29	43	37	38	17	28	20	7
159 kDa	sp|O75882|ATRN_HUMAN	25	17	14	22	22	31	21	27	27	29	30	19	11	22	19	4
42 kDa	sp|P60709|ACTB_HUMAN	27	26	14	23	26	28	20	27	26	36	48	36	40	47	42	29
42 kDa	sp|P63261|ACTG_HUMAN	28	26	13	23	25	28	19	25	25	37	48	36	39	46	41	28
109 kDa	sp|P12109|CO6A1_HUMAN	35	24	18	17	17	18	15	23	18	27	25	20	15	26	24	9
65 kDa	sp|Q08380|LG3BP_HUMAN	34	18	18	16	15	16	18	23	21	34	45	45	33	56	50	31
110 kDa	sp|P15144|AMPN_HUMAN	20	14	1	6	7	17	13	22	33	60	68	73	53	73	74	41
52 kDa	sp|P10909|CLUS_HUMAN	18	19	15	17	19	22	15	21	26	33	35	38	22	36	31	17
36 kDa	sp|P09525|ANXA4_HUMAN	26	23	18	21	18	19	16	20	20	23	29	35	31	42	40	29
68 kDa	sp|P29401|TKT_HUMAN	18	7	8	9	7	18	18	20	14	18	17	15	9	17	13	7
12 kDa	sp|P01834|IGKC_HUMAN	26	21	18	19	14	25	16	19	19	12	13	12	12	14	11	6
39 kDa	sp|P05062|ALDOB_HUMAN	15	14	8	7	11	15	12	19	17	24	31	33	25	34	32	22
47 kDa	sp|P06733|ENOA_HUMAN	20	20	18	14	14	14	15	18	20	23	27	29	27	33	33	20
31 kDa	sp|P60174|TPIS_HUMAN	20	19	15	14	17	22	19	17	26	25	28	35	28	36	30	21
36 kDa	sp|P01857|IGHG1_HUMAN	22	22	12	15	14	20	16	17	19	19	23	17	18	29	19	14
41 kDa	sp|P01860|IGHG3_HUMAN	23	19	11	13	11	15	12	16	15	16	17	15	12	19	14	10
46 kDa	sp|P05154|IPSP_HUMAN	18	15	13	12	15	17	13	15	14	17	21	19	12	17	16	12
49 kDa	sp|Q9UN37|VPS4A_HUMAN	17	18	12	13	12	17	13	15	18	21	25	22	16	23	16	9
70 kDa	sp|P0DMV8|HS71A_HUMAN (+1)	13	9	8	8	8	16	11	15	13	25	27	32	22	35	34	18
72 kDa	sp|P01042|KNG1_HUMAN	19	16	11	13	12	15	14	15	17	19	21	15	16	20	20	11
11 kDa	sp|P0CG05|LAC2_HUMAN (+1)	15	14	12	13	12	14	13	15	15	10	9	3	5	12	6	3
32 kDa	sp|O00560|SDCB1_HUMAN	20	15	9	6	8	13	10	15	18	21	28	29	15	32	32	16
97 kDa	sp|O43490|PROM1_HUMAN	18	9	7	8	4	10	8	15	18	27	31	33	33	39	43	25
80 kDa	sp|Q8IWA5|CTL2_HUMAN	10	4	2	2	5	9	5	15	13	20	21	30	24	31	30	21
39 kDa	sp|P04075|ALDOA_HUMAN	15	11	7	5	2	8	5	15	12	17	18	24	19	26	23	11
36 kDa	sp|P01859|IGHG2_HUMAN	24	19	11	14	14	17	14	14	14	15	16	17	13	18	12	11
78 kDa	sp|P02788|TRFL_HUMAN	11	8	8	12	13	16	12	14	12	18	23	23	23	37	30	13
58 kDa	sp|P14618|KPYM_HUMAN	20	10	6	6	9	14	13	14	17	25	26	35	26	42	35	22
42 kDa	sp|P63267|ACTH_HUMAN	13	15	7	13	12	14	10	14	11	14	22	12	21	20	20	12
42 kDa	sp|P62736|ACTA_HUMAN	13	15	7	13	12	14	10	14	11	14	22	12	21	20	20	12
61 kDa	sp|O14773|TPP1_HUMAN	15	9	7	10	7	12	10	14	12	15	17	18	16	15	15	9
55 kDa	sp|P05155|IC1_HUMAN	17	15	6	11	12	15	13	13	15	21	34	37	21	32	21	14
68 kDa	sp|P38606|VATA_HUMAN	17	14	7	11	6	14	9	13	15	21	28	29	14	29	32	14
71 kDa	sp|P11142|HSP7C_HUMAN	19	10	7	6	7	12	10	13	13	25	31	33	24	36	37	16
56 kDa	sp|P42785|PCP_HUMAN	13	16	6	2	5	11	11	13	11	17	18	15	10	17	15	8
49 kDa	sp|O75351|VPS4B_HUMAN	15	15	13	14	12	19	17	12	16	23	26	26	17	21	21	14
210 kDa	sp|O43451|MGA_HUMAN	14	2	1	3	3	18	24	12	3	14	23	31	32	237	120	13
11 kDa	sp|A0M8Q6|LAC7_HUMAN	13	11	9	9	10	11	10	12	12	8	4	0	1	6	2	0
23 kDa	sp|B9A064|IGLL5_HUMAN	13	13	11	10	10	11	12	12	12	9	8	3	5	9	6	2
58 kDa	sp|P04745|AMY1_HUMAN	9	6	1	4	4	11	6	12	10	16	11	3	2	3	2	0
75 kDa	sp|P08236|BGLR_HUMAN	17	14	5	10	8	14	8	11	9	10	11	12	6	5	0	0
36 kDa	sp|P04406|G3P_HUMAN	13	8	7	9	12	11	11	11	10	20	27	22	14	24	23	9
45 kDa	sp|P00558|PGK1_HUMAN	13	9	4	5	6	11	6	11	12	21	20	26	18	24	24	8
45 kDa	sp|P00738|HPT_HUMAN	9	9	7	10	5	11	4	11	10	18	17	20	14	21	18	9
20 kDa	sp|Q99497|PARK7_HUMAN	10	9	10	8	6	8	9	11	8	10	12	12	8	12	8	9
34 kDa	sp|P25311|ZA2G_HUMAN	3	2	6	12	11	13	11	10	10	15	13	13	18	16	11	8
13 kDa	sp|P06702|S10A9_HUMAN	16	10	12	7	10	11	8	10	11	15	14	11	12	13	11	12
58 kDa	sp|P04746|AMYP_HUMAN	11	6	1	4	3	9	5	10	9	13	10	3	2	3	2	0
58 kDa	sp|P19961|AMY2B_HUMAN	9	6	1	4	3	9	5	10	9	14	11	4	2	3	2	0
121 kDa	sp|Q6S8J3|POTEE_HUMAN	9	12	6	11	10	9	8	10	10	14	18	13	17	16	16	12
47 kDa	sp|P01009|A1AT_HUMAN	6	6	5	9	6	8	8	10	9	11	16	18	15	30	15	7
70 kDa	sp|P54652|HSP72_HUMAN	7	7	3	4	3	7	6	10	9	17	19	20	14	21	21	10
36 kDa	sp|P01861|IGHG4_HUMAN	15	16	7	8	7	12	9	9	8	9	11	11	6	14	7	7
40 kDa	sp|P53990|IST1_HUMAN	17	17	12	9	13	11	9	9	11	15	17	17	18	25	23	21
49 kDa	sp|P29622|KAIN_HUMAN	11	9	6	9	8	11	8	9	11	11	9	11	7	9	9	5
113 kDa	sp|P05023|AT1A1_HUMAN	19	11	3	5	2	10	6	9	11	17	14	23	19	27	31	16
142 kDa	sp|P39059|COFA1_HUMAN	13	10	8	8	6	10	8	9	9	17	13	11	5	10	10	4
187 kDa	sp|P01024|CO3_HUMAN	9	7	5	4	3	9	5	9	8	29	30	37	18	42	32	8
49 kDa	sp|Q9BRK3|MXRA8_HUMAN	8	9	5	7	6	9	8	9	9	14	12	11	8	8	5	3
26 kDa	sp|P08263|GSTA1_HUMAN	7	8	8	6	5	8	5	9	9	8	6	9	5	7	7	3
30 kDa	sp|P16152|CBR1_HUMAN	8	5	1	4	3	7	5	9	6	9	10	10	8	9	11	4
33 kDa	sp|P25325|THTM_HUMAN	3	3	1	4	1	7	7	9	8	11	8	9	6	6	7	2
57 kDa	sp|Q16851|UGPA_HUMAN	0	1	0	1	0	7	7	9	12	12	17	13	7	0	0	0
52 kDa	sp|P02679|FIBG_HUMAN	5	4	3	3	3	6	5	9	5	6	8	10	12	13	9	1
69 kDa	sp|P15311|EZRI_HUMAN	10	6	4	3	3	5	5	9	11	23	27	21	13	27	22	8
96 kDa	sp|Q9HBG4|VPP4_HUMAN	8	1	0	1	0	5	2	9	5	8	10	11	9	7	4	0
50 kDa	sp|Q14314|FGL2_HUMAN	7	7	3	6	5	4	5	9	9	9	3	0	0	0	0	0
18 kDa	sp|P62937|PPIA_HUMAN	14	11	5	7	8	14	8	8	10	14	12	13	8	11	11	4
11 kDa	sp|P05109|S10A8_HUMAN	9	7	8	7	8	11	8	8	7	10	9	8	6	8	6	7
26 kDa	sp|P09210|GSTA2_HUMAN	8	9	9	7	7	9	7	8	10	9	7	9	5	7	7	3
52 kDa	sp|Q13228|SBP1_HUMAN	16	9	5	7	6	8	7	8	8	11	12	12	6	11	13	5
39 kDa	sp|O75787|RENR_HUMAN	13	7	5	5	4	7	5	8	6	10	9	8	4	9	6	1
76 kDa	sp|O00187|MASP2_HUMAN	7	5	4	5	5	7	8	8	8	9	9	6	6	10	7	3
42 kDa	sp|Q9BYX7|ACTBM_HUMAN	7	8	5	9	7	7	6	8	6	8	8	8	11	10	10	5
84 kDa	sp|P05164|PERM_HUMAN	11	5	2	3	2	6	4	8	10	18	21	28	22	32	27	12
53 kDa	sp|P34896|GLYC_HUMAN	10	9	3	6	5	6	5	8	10	9	11	16	12	15	12	8
351 kDa	sp|Q5SZK8|FREM2_HUMAN	6	2	0	1	1	6	3	8	22	51	52	53	20	32	18	2
31 kDa	sp|Q04118|PRB3_HUMAN	2	1	5	5	6	3	2	8	2	8	9	1	7	11	8	6
88 kDa	sp|P27487|DPP4_HUMAN	7	0	0	0	0	2	3	8	7	22	30	34	27	48	47	31
42 kDa	sp|Q562R1|ACTBL_HUMAN	7	6	2	8	5	9	6	7	6	11	16	9	16	14	12	9
45 kDa	sp|P29508|SPB3_HUMAN	4	3	3	8	8	9	7	7	8	6	9	7	14	13	14	3
16 kDa	sp|P68871|HBB_HUMAN	10	7	5	4	7	8	4	7	7	10	11	13	9	13	11	5
21 kDa	sp|P61204|ARF3_HUMAN	6	7	5	4	4	8	7	7	8	8	11	12	11	12	12	9
33 kDa	sp|P35030|TRY3_HUMAN	6	7	5	7	8	8	6	7	7	6	7	7	9	5	6	3
45 kDa	sp|Q93088|BHMT1_HUMAN	10	6	3	3	2	7	6	7	9	21	18	24	17	30	29	19
90 kDa	sp|Q9UGT4|SUSD2_HUMAN	6	5	3	5	4	7	7	7	8	9	16	12	5	10	10	4
15 kDa	sp|P69905|HBA_HUMAN	6	5	4	5	5	7	6	7	8	8	8	8	7	9	9	3
55 kDa	sp|Q12805|FBLN3_HUMAN	12	8	6	6	9	6	4	7	6	7	8	8	2	9	5	1
46 kDa	sp|P16444|DPEP1_HUMAN	6	5	4	4	4	4	6	7	8	17	18	22	16	26	26	13
54 kDa	sp|P50995|ANX11_HUMAN	5	4	2	5	3	4	5	7	6	9	10	17	13	22	17	10
189 kDa	sp|P46940|IQGA1_HUMAN	0	0	0	0	0	1	0	7	11	26	38	34	17	31	22	2
47 kDa	sp|P00966|ASSY_HUMAN	8	6	2	5	4	9	5	6	7	10	10	8	3	8	5	0
57 kDa	sp|P15313|VATB1_HUMAN	13	8	1	4	3	8	5	6	11	17	18	15	10	18	13	6
58 kDa	sp|P49419|AL7A1_HUMAN	7	9	1	3	2	8	3	6	6	8	6	5	1	3	0	0
61 kDa	sp|P22792|CPN2_HUMAN	13	8	6	6	6	7	8	6	8	16	9	10	6	10	9	6
29 kDa	sp|P00918|CAH2_HUMAN	11	10	7	4	6	7	4	6	6	4	4	4	1	6	5	1
18 kDa	sp|P01591|IGJ_HUMAN	7	7	7	6	6	7	7	6	6	5	5	4	3	4	3	2
28 kDa	sp|P31944|CASPE_HUMAN	3	2	5	5	4	7	7	6	7	7	8	4	8	9	9	5
122 kDa	sp|P15941|MUC1_HUMAN	18	15	15	10	5	6	5	6	5	5	4	4	4	5	4	3
26 kDa	sp|P17931|LEG3_HUMAN	15	10	6	3	3	6	3	6	6	8	4	9	2	2	1	0
46 kDa	sp|Q5VW32|BROX_HUMAN	14	7	6	6	5	6	5	6	6	5	9	11	10	17	14	5
40 kDa	sp|P63096|GNAI1_HUMAN	8	3	0	1	1	5	3	6	8	13	20	21	20	29	27	17
34 kDa	sp|Q9NP79|VTA1_HUMAN	7	6	3	4	5	5	4	6	8	15	24	23	15	23	25	13
11 kDa	sp|P31151|S10A7_HUMAN	1	0	3	4	4	5	3	6	3	5	3	4	8	7	9	2
44 kDa	sp|Q99816|TS101_HUMAN	10	6	7	6	5	4	4	6	6	15	16	15	13	16	14	8
60 kDa	sp|O75131|CPNE3_HUMAN	8	5	2	1	2	4	1	6	7	10	15	18	11	22	22	12
13 kDa	sp|P01766|HV305_HUMAN	6	3	4	4	4	4	5	6	3	4	3	2	3	4	2	1
66 kDa	sp|P35858|ALS_HUMAN	4	1	0	0	0	3	2	6	7	7	6	6	1	5	2	0
51 kDa	sp|P14384|CBPM_HUMAN	2	1	0	0	0	3	2	6	6	10	10	14	9	20	12	7
76 kDa	sp|P16278|BGAL_HUMAN	6	5	5	6	5	11	5	5	5	10	9	8	6	6	7	5
51 kDa	sp|P50395|GDIB_HUMAN	16	13	7	5	3	8	5	5	6	12	14	15	11	17	15	10
86 kDa	sp|P06396|GELS_HUMAN	11	8	7	4	4	8	2	5	6	9	10	11	8	23	20	8
27 kDa	sp|P21266|GSTM3_HUMAN	8	6	3	2	3	8	3	5	9	13	9	9	5	8	6	1
40 kDa	sp|P08571|CD14_HUMAN	12	9	4	5	5	7	6	5	8	11	10	10	6	10	6	2
42 kDa	sp|P21810|PGS1_HUMAN	8	5	3	5	4	7	6	5	8	12	10	7	4	10	4	0
62 kDa	sp|Q96PD5|PGRP2_HUMAN	8	4	2	2	2	6	3	5	2	6	6	4	3	7	4	1
21 kDa	sp|P60953|CDC42_HUMAN	7	4	1	1	1	6	3	5	5	9	14	17	12	18	19	11
37 kDa	sp|P14550|AK1A1_HUMAN	6	4	0	3	3	6	4	5	4	6	10	5	4	5	5	0
37 kDa	sp|P09467|F16P1_HUMAN	3	4	2	3	3	6	4	5	9	14	17	15	9	19	14	7
53 kDa	sp|Q9UBD6|RHCG_HUMAN	9	7	4	4	3	5	5	5	6	13	14	18	12	24	24	9
61 kDa	sp|P19440|GGT1_HUMAN	8	4	1	1	2	5	2	5	10	14	15	20	14	23	22	12
95 kDa	sp|P02671|FIBA_HUMAN	6	4	3	2	4	5	5	5	6	6	9	10	5	8	7	1
127 kDa	sp|P11215|ITAM_HUMAN	10	7	3	3	2	4	3	5	6	10	17	17	6	14	12	1
21 kDa	sp|P05090|APOD_HUMAN	6	5	4	4	4	4	2	5	7	8	8	8	7	8	8	4
21 kDa	sp|P63000|RAC1_HUMAN	4	4	1	2	1	4	4	5	7	8	9	7	8	10	15	8
122 kDa	sp|P00450|CERU_HUMAN	0	0	1	3	1	4	1	5	3	3	4	6	6	8	9	3
68 kDa	sp|P26038|MOES_HUMAN	6	4	3	3	3	3	3	5	8	16	23	25	11	27	24	3
35 kDa	sp|Q9Y2S2|CRYL1_HUMAN	4	2	0	0	1	3	1	5	6	5	5	5	2	7	4	0
31 kDa	sp|P02647|APOA1_HUMAN	4	2	0	1	4	3	5	5	7	8	10	9	11	13	12	5
30 kDa	sp|O95865|DDAH2_HUMAN	2	1	0	1	1	3	1	5	7	8	5	7	1	4	3	0
107 kDa	sp|Q14697|GANAB_HUMAN	2	2	0	2	2	3	1	5	5	7	6	7	3	3	3	1
39 kDa	sp|P07355|ANXA2_HUMAN	13	10	3	3	3	8	7	4	5	7	9	8	3	5	6	0
47 kDa	sp|P61158|ARP3_HUMAN	3	5	0	2	2	8	4	4	4	12	10	11	9	11	13	4
52 kDa	sp|Q01518|CAP1_HUMAN	18	11	9	16	9	7	4	4	5	6	7	10	7	18	11	3
12 kDa	sp|P01620|KV302_HUMAN	8	7	6	5	4	7	4	4	4	4	3	4	4	4	4	2
17 kDa	sp|P12273|PIP_HUMAN	4	5	5	3	5	7	3	4	8	6	6	5	5	6	6	4
50 kDa	sp|P68104|EF1A1_HUMAN	8	6	2	5	3	6	2	4	4	5	6	6	4	6	5	2
22 kDa	sp|Q06830|PRDX1_HUMAN	9	7	2	3	3	5	3	4	5	6	5	6	3	7	4	2
45 kDa	sp|P07339|CATD_HUMAN	6	3	3	2	1	5	1	4	3	3	3	2	3	4	4	0
44 kDa	sp|P15291|B4GT1_HUMAN	6	5	3	3	1	5	4	4	6	5	5	5	1	2	0	1
22 kDa	sp|P32119|PRDX2_HUMAN	5	4	2	2	2	5	2	4	4	6	5	4	2	4	4	1
48 kDa	sp|P11117|PPAL_HUMAN	1	3	1	1	2	5	6	4	7	10	12	12	12	21	16	9
572 kDa	sp|Q9Y6R7|FCGBP_HUMAN	12	6	7	7	3	4	4	4	4	4	5	3	2	4	4	4
85 kDa	sp|P05107|ITB2_HUMAN	9	4	0	0	0	4	1	4	5	13	16	16	9	17	11	2
37 kDa	sp|P62879|GBB2_HUMAN	7	5	2	3	2	4	5	4	4	8	11	17	9	18	20	9
37 kDa	sp|P62873|GBB1_HUMAN	7	6	3	3	3	4	6	4	5	9	15	18	12	21	22	15
83 kDa	sp|O00391|QSOX1_HUMAN	7	7	1	1	2	4	0	4	2	7	5	9	5	7	7	0
54 kDa	sp|P04004|VTNC_HUMAN	5	3	3	3	3	4	2	4	3	5	4	6	3	5	3	1
37 kDa	sp|P07195|LDHB_HUMAN	5	4	3	2	3	4	4	4	4	6	8	9	6	14	9	5
40 kDa	sp|Q12907|LMAN2_HUMAN	4	5	4	5	4	4	6	4	6	6	8	9	7	4	5	3
12 kDa	sp|P01593|KV101_HUMAN	3	4	4	2	4	4	3	4	2	4	3	3	2	3	4	1
76 kDa	sp|P08133|ANXA6_HUMAN	15	9	3	3	2	3	0	4	4	12	15	21	16	24	22	10
36 kDa	sp|P02649|APOE_HUMAN	7	2	2	1	1	3	5	4	5	9	8	10	3	10	7	2
41 kDa	sp|P08754|GNAI3_HUMAN	6	2	0	0	1	3	2	4	5	8	15	14	12	17	20	10
92 kDa	sp|P14625|ENPL_HUMAN	5	3	0	1	0	3	0	4	3	8	5	9	2	7	7	2
36 kDa	sp|Q92820|GGH_HUMAN	5	4	1	1	1	3	5	4	6	10	7	11	5	10	10	4
13 kDa	sp|P01777|HV316_HUMAN	4	2	2	3	3	3	4	4	2	3	2	1	2	3	1	1
69 kDa	sp|P35241|RADI_HUMAN	4	2	3	3	3	3	3	4	5	13	18	16	9	20	17	4
85 kDa	sp|P07900|HS90A_HUMAN	3	3	0	3	2	3	2	4	3	8	12	13	8	17	15	6
12 kDa	sp|P01700|LV102_HUMAN	3	3	3	3	3	3	2	4	2	2	1	1	1	1	1	0
48 kDa	sp|Q9NQ84|GPC5C_HUMAN	5	3	4	3	3	2	5	4	5	5	5	4	6	7	8	6
83 kDa	sp|P08238|HS90B_HUMAN	5	4	0	3	2	2	1	4	3	7	8	9	4	11	12	4
23 kDa	sp|P51149|RAB7A_HUMAN	3	2	1	1	1	2	2	4	2	6	9	8	6	8	8	5
45 kDa	sp|P22891|PROZ_HUMAN	3	2	1	2	0	2	1	4	3	4	7	2	4	4	3	2
193 kDa	sp|P0C0L5|CO4B_HUMAN	2	1	0	0	0	2	4	4	7	17	25	17	10	17	13	3
193 kDa	sp|P0C0L4|CO4A_HUMAN	2	1	0	0	0	2	4	4	7	17	23	17	10	17	13	3
56 kDa	sp|P00390|GSHR_HUMAN	2	1	0	1	0	2	1	4	1	5	6	6	2	7	5	1
31 kDa	sp|P10163|PRB4_HUMAN	1	1	2	2	2	2	0	4	0	4	3	2	6	5	1	1
23 kDa	sp|P80723|BASP1_HUMAN	0	0	0	0	0	2	2	4	5	10	16	20	18	22	15	9
26 kDa	sp|P36543|VATE1_HUMAN	5	2	0	0	1	1	2	4	2	11	8	9	6	11	8	4
29 kDa	sp|P29972|AQP1_HUMAN	4	4	1	0	0	0	1	4	3	2	0	1	2	3	4	0
21 kDa	sp|P30086|PEBP1_HUMAN	15	11	6	6	5	7	4	3	4	5	2	5	2	3	4	2
13 kDa	sp|P01625|KV402_HUMAN	4	4	4	4	5	6	5	3	2	2	2	2	2	2	2	0
11 kDa	sp|P62805|H4_HUMAN	7	6	3	5	3	5	4	3	4	6	5	5	5	5	5	2
45 kDa	sp|P61160|ARP2_HUMAN	4	2	0	0	0	5	2	3	1	8	9	15	5	14	8	2
43 kDa	sp|P12277|KCRB_HUMAN	5	2	2	1	2	4	2	3	3	7	3	3	1	2	2	0
60 kDa	sp|P04040|CATA_HUMAN	4	0	0	2	0	4	2	3	4	5	10	12	8	13	13	10
28 kDa	sp|P63104|1433Z_HUMAN	4	2	1	1	1	4	2	3	4	6	7	5	5	7	7	1
282 kDa	sp|Q86YZ3|HORN_HUMAN	4	6	4	5	5	4	5	3	5	7	8	2	3	11	7	1
27 kDa	sp|Q9BUT1|BDH2_HUMAN	3	2	1	1	1	4	3	3	4	4	1	5	4	8	6	3
46 kDa	sp|P16930|FAAA_HUMAN	3	3	0	2	1	4	3	3	2	2	3	3	2	3	4	1
121 kDa	sp|Q13621|S12A1_HUMAN	12	5	0	2	1	3	1	3	2	5	5	6	1	5	7	1
56 kDa	sp|P02675|FIBB_HUMAN	4	3	3	2	3	3	4	3	1	5	8	8	6	9	8	2
35 kDa	sp|P05026|AT1B1_HUMAN	4	4	1	0	1	3	2	3	3	4	4	5	5	7	5	4
23 kDa	sp|P80188|NGAL_HUMAN	3	2	3	2	3	3	3	3	3	4	3	3	8	5	5	3
72 kDa	sp|Q6EMK4|VASN_HUMAN	3	3	1	0	1	3	2	3	3	5	8	8	5	8	9	5
23 kDa	sp|P51148|RAB5C_HUMAN	2	3	2	2	2	3	2	3	2	4	5	6	5	9	9	4
12 kDa	sp|P01610|KV118_HUMAN	2	3	3	2	3	3	2	3	1	3	2	2	1	2	2	1
54 kDa	sp|P20711|DDC_HUMAN	1	0	0	0	0	3	2	3	3	3	3	5	0	5	4	0
217 kDa	sp|Q8TF72|SHRM3_HUMAN	1	3	2	1	5	3	4	3	2	2	1	2	3	0	2	0
40 kDa	sp|P04899|GNAI2_HUMAN	8	1	0	0	1	2	1	3	5	11	16	18	15	20	21	12
121 kDa	sp|Q9Y6R1|S4A4_HUMAN	7	4	1	2	0	2	2	3	5	8	10	13	5	8	5	0
45 kDa	sp|Q13510|ASAH1_HUMAN	5	1	3	1	1	2	0	3	2	4	7	11	4	15	14	9
22 kDa	sp|P61586|RHOA_HUMAN	4	3	1	0	1	2	2	3	4	9	11	13	10	16	18	10
18 kDa	sp|P04216|THY1_HUMAN	4	4	2	2	3	2	4	3	4	5	8	9	6	14	11	4
27 kDa	sp|Q9NP55|BPIA1_HUMAN	3	2	2	2	2	2	2	3	3	3	3	2	3	5	3	2
28 kDa	sp|P24158|PRTN3_HUMAN	2	1	2	2	1	2	2	3	3	4	7	5	4	5	4	2
11 kDa	sp|P01040|CYTA_HUMAN	2	1	2	3	3	2	3	3	3	3	4	4	5	4	5	3
72 kDa	sp|P11021|GRP78_HUMAN	2	3	1	1	2	2	2	3	2	7	8	11	6	13	7	2
17 kDa	sp|P61626|LYSC_HUMAN	2	3	3	2	2	2	3	3	2	3	4	4	3	4	4	3
11 kDa	sp|P01703|LV105_HUMAN	1	0	0	0	0	2	0	3	1	1	0	0	0	0	0	0
57 kDa	sp|Q9UKU9|ANGL2_HUMAN	1	0	0	1	0	2	2	3	2	1	3	2	0	1	1	0
29 kDa	sp|P62258|1433E_HUMAN	1	1	1	1	1	2	2	3	3	3	5	2	2	3	4	1
15 kDa	sp|Q01469|FABP5_HUMAN	5	3	4	2	4	1	1	3	3	3	2	1	2	2	4	2
21 kDa	sp|P61224|RAP1B_HUMAN	3	2	1	2	1	1	2	3	0	6	7	11	6	15	16	10
21 kDa	sp|P62834|RAP1A_HUMAN	3	2	1	2	1	1	2	3	0	6	7	12	7	17	15	11
85 kDa	sp|P19801|AOC1_HUMAN	2	2	0	0	0	1	1	3	2	5	5	4	3	4	4	0
12 kDa	sp|P04208|LV106_HUMAN	1	2	1	1	1	1	1	3	1	1	1	1	1	1	1	0
61 kDa	sp|Q9UQB8|BAIP2_HUMAN	20	4	1	1	3	17	11	2	1	3	2	3	0	1	1	0
77 kDa	sp|P02787|TRFE_HUMAN	2	1	3	2	2	5	2	2	5	7	12	9	13	22	17	4
68 kDa	sp|P08195|4F2_HUMAN	9	1	1	1	1	4	1	2	1	7	6	6	2	7	8	1
11 kDa	sp|P01621|KV303_HUMAN	5	4	2	2	2	4	2	2	2	2	2	2	2	2	2	2
114 kDa	sp|O00754|MA2B1_HUMAN	4	3	0	1	2	4	0	2	0	4	3	3	0	4	2	0
16 kDa	sp|Q9NZT1|CALL5_HUMAN	2	0	1	1	2	4	2	2	3	1	4	2	3	3	3	0
52 kDa	sp|P02790|HEMO_HUMAN	1	1	2	2	3	4	2	2	4	5	7	5	3	11	7	3
13 kDa	sp|P01614|KV201_HUMAN	0	1	1	2	1	4	2	2	2	0	0	0	0	0	0	1
53 kDa	sp|P20073|ANXA7_HUMAN	9	6	4	2	2	3	2	2	3	2	5	4	2	4	4	0
57 kDa	sp|P21281|VATB2_HUMAN	7	3	0	2	1	3	1	2	4	11	14	11	2	10	8	1
45 kDa	sp|Q9NZH0|GPC5B_HUMAN	6	2	1	1	1	3	2	2	3	3	5	3	5	8	6	3
34 kDa	sp|O15144|ARPC2_HUMAN	4	2	0	0	0	3	1	2	8	11	11	12	11	12	12	5
12 kDa	sp|P01598|KV106_HUMAN	4	3	1	3	3	3	1	2	3	1	0	0	0	1	0	0
12 kDa	sp|P14174|MIF_HUMAN	4	3	2	2	2	3	2	2	0	2	1	2	1	2	2	0
25 kDa	sp|P02743|SAMP_HUMAN	4	3	3	3	2	3	1	2	1	2	1	2	1	3	2	0
53 kDa	sp|P52209|6PGD_HUMAN	3	2	0	0	0	3	0	2	3	9	14	13	7	16	14	7
12 kDa	sp|P01617|KV204_HUMAN	3	2	2	2	2	3	2	2	3	1	1	0	0	2	0	1
54 kDa	sp|P10619|PPGB_HUMAN	3	3	1	1	1	3	2	2	1	5	6	5	3	5	5	0
13 kDa	sp|P06309|KV205_HUMAN	2	1	1	2	1	3	2	2	3	0	0	0	0	0	0	1
13 kDa	sp|P01781|HV320_HUMAN	2	2	1	2	2	3	3	2	2	0	1	1	1	1	1	0
29 kDa	sp|P41181|AQP2_HUMAN	2	2	2	2	1	3	1	2	2	3	5	3	4	5	6	6
39 kDa	sp|P02765|FETUA_HUMAN	1	2	1	2	2	3	1	2	2	2	3	3	2	3	2	0
22 kDa	sp|Q7LBR1|CHM1B_HUMAN	9	4	2	3	1	2	0	2	0	0	1	0	1	0	0	1
103 kDa	sp|Q14624|ITIH4_HUMAN	6	2	0	0	0	2	1	2	2	4	1	2	0	2	3	0
52 kDa	sp|Q8IX04|UEVLD_HUMAN	6	4	0	1	0	2	1	2	2	6	9	12	6	11	13	6
101 kDa	sp|Q9UN70|PCDGK_HUMAN	5	3	0	0	0	2	0	2	0	2	1	1	0	1	0	0
25 kDa	sp|P30041|PRDX6_HUMAN	5	4	1	1	0	2	2	2	2	2	1	1	1	3	2	0
24 kDa	sp|P62491|RB11A_HUMAN	4	0	0	0	0	2	1	2	3	4	6	7	8	7	8	8
24 kDa	sp|Q15907|RB11B_HUMAN	4	0	0	0	0	2	1	2	3	4	6	7	8	7	8	8
39 kDa	sp|P04083|ANXA1_HUMAN	4	5	2	1	0	2	4	2	3	5	10	13	11	17	17	10
50 kDa	sp|P68363|TBA1B_HUMAN	3	2	0	2	1	2	2	2	2	4	5	3	2	3	2	1
12 kDa	sp|P01767|HV306_HUMAN	3	3	2	1	1	2	1	2	1	1	1	1	1	1	1	0
14 kDa	sp|P06316|LV107_HUMAN	2	1	1	1	1	2	0	2	2	1	2	0	1	1	0	0
15 kDa	sp|P06310|KV206_HUMAN	2	1	1	2	1	2	2	2	2	0	0	0	0	0	0	1
21 kDa	sp|P15153|RAC2_HUMAN	2	2	1	2	1	2	2	2	4	5	7	5	4	9	12	3
15 kDa	sp|P84243|H33_HUMAN	2	2	2	1	2	2	2	2	2	2	2	2	2	2	2	1
14 kDa	sp|P04207|KV308_HUMAN	2	2	2	2	3	2	3	2	2	2	1	1	1	1	2	1
11 kDa	sp|P01714|LV301_HUMAN	2	3	1	2	1	2	1	2	3	0	0	0	0	0	0	0
19 kDa	sp|P31025|LCN1_HUMAN	1	0	2	2	1	2	1	2	1	2	1	1	2	1	1	2
13 kDa	sp|O43653|PSCA_HUMAN	1	1	1	1	1	2	1	2	2	3	5	6	4	11	8	2
12 kDa	sp|P10599|THIO_HUMAN	1	1	2	2	2	2	2	2	1	1	1	2	2	2	1	2
26 kDa	sp|P09417|DHPR_HUMAN	1	2	1	2	2	2	1	2	0	0	0	0	0	0	0	0
24 kDa	sp|P61020|RAB5B_HUMAN	1	2	2	2	2	2	1	2	1	3	4	4	4	6	7	4
24 kDa	sp|P20339|RAB5A_HUMAN	1	2	2	2	2	2	1	2	1	3	4	5	3	4	4	4
16 kDa	sp|P02766|TTHY_HUMAN	0	0	0	1	1	2	2	2	2	4	3	2	4	2	2	1
24 kDa	sp|P19652|A1AG2_HUMAN	0	0	0	2	2	2	3	2	2	2	2	3	3	2	2	2
25 kDa	sp|P21926|CD9_HUMAN	6	3	1	2	0	1	1	2	2	3	4	6	4	6	6	4
13 kDa	sp|P04433|KV309_HUMAN	4	4	2	1	3	1	3	2	1	1	0	0	0	0	0	0
21 kDa	sp|O15145|ARPC3_HUMAN	3	1	1	1	2	1	2	2	4	4	5	3	5	5	4	1
41 kDa	sp|O15143|ARC1B_HUMAN	3	2	0	1	0	1	3	2	3	8	9	8	6	8	5	1
18 kDa	sp|P10153|RNAS2_HUMAN	3	3	1	0	1	1	1	2	3	4	5	6	2	5	4	2
25 kDa	sp|Q9NZZ3|CHMP5_HUMAN	2	0	1	1	0	1	1	2	1	1	2	3	2	6	4	1
38 kDa	sp|Q00796|DHSO_HUMAN	2	1	0	0	0	1	0	2	1	4	5	2	0	4	3	0
62 kDa	sp|P15586|GNS_HUMAN	2	1	0	0	0	1	1	2	2	4	3	8	5	4	4	0
20 kDa	sp|P62330|ARF6_HUMAN	1	0	0	0	0	1	0	2	2	1	2	5	2	5	3	3
27 kDa	sp|Q8WVN6|SCTM1_HUMAN	1	1	0	1	0	1	1	2	1	1	2	1	1	0	0	0
14 kDa	sp|P04908|H2A1B_HUMAN (+9)	1	1	1	1	1	1	1	2	1	1	0	1	2	0	0	2
24 kDa	sp|P02763|A1AG1_HUMAN	0	0	0	2	1	1	2	2	2	3	1	3	2	5	2	2
46 kDa	sp|Q03154|ACY1_HUMAN	0	1	0	0	0	1	1	2	0	2	2	3	2	4	5	1
54 kDa	sp|O15393|TMPS2_HUMAN	0	1	0	0	0	1	1	2	2	3	4	4	2	5	5	1
12 kDa	sp|P01699|LV101_HUMAN	0	2	1	1	1	1	0	2	0	0	0	0	0	0	0	0
62 kDa	sp|O75363|BCAS1_HUMAN	1	1	0	0	0	0	0	2	1	2	3	3	3	3	1	0
10 kDa	sp|P25815|S100P_HUMAN	0	0	0	0	0	0	0	2	2	2	1	1	2	2	2	1
11 kDa	sp|P02652|APOA2_HUMAN	0	0	0	0	0	0	1	2	1	2	1	2	2	2	1	0
109 kDa	sp|Q07075|AMPE_HUMAN	0	0	0	0	0	0	0	2	0	5	6	13	13	17	18	8
99 kDa	sp|O75891|AL1L1_HUMAN	0	0	0	0	0	0	0	2	5	9	10	10	5	16	15	4
124 kDa	sp|P18206|VINC_HUMAN	0	0	0	0	0	0	0	2	7	16	16	24	19	28	27	18
37 kDa	sp|P00338|LDHA_HUMAN	7	4	3	4	3	6	3	1	3	6	5	8	3	7	9	5
45 kDa	sp|P32754|HPPD_HUMAN	8	5	4	1	0	5	1	1	0	3	0	0	0	0	0	0
55 kDa	sp|P11597|CETP_HUMAN	8	3	1	1	1	4	1	1	1	2	1	2	2	3	2	2
20 kDa	sp|P59998|ARPC4_HUMAN	3	2	3	2	2	4	3	1	2	5	4	3	2	2	5	3
248 kDa	sp|Q5D862|FILA2_HUMAN	2	1	1	0	2	4	2	1	3	2	3	2	1	3	2	0
53 kDa	sp|Q96KP4|CNDP2_HUMAN	7	2	1	0	0	3	1	1	4	7	5	9	6	10	10	4
469 kDa	sp|P98160|PGBM_HUMAN	7	4	1	0	0	3	1	1	1	3	5	3	0	0	0	0
64 kDa	sp|Q8TF66|LRC15_HUMAN	6	2	1	2	1	3	2	1	2	4	4	3	0	2	2	0
12 kDa	sp|P01619|KV301_HUMAN	4	3	1	1	1	3	1	1	1	0	0	0	1	0	0	1
16 kDa	sp|P06331|HV209_HUMAN	4	4	2	2	1	3	1	1	3	2	1	0	0	0	0	0
136 kDa	sp|P14543|NID1_HUMAN	2	1	1	1	1	3	1	1	3	4	1	3	1	2	1	1
50 kDa	sp|Q93099|HGD_HUMAN	1	1	0	0	1	3	1	1	0	4	8	6	1	4	1	1
17 kDa	sp|P22392|NDKB_HUMAN	1	1	0	0	1	3	0	1	4	6	7	7	5	8	7	3
38 kDa	sp|Q6P5S2|LEG1H_HUMAN	0	0	1	4	2	3	1	1	1	4	2	2	6	9	4	2
93 kDa	sp|Q9Y6W3|CAN7_HUMAN	15	7	3	2	1	2	0	1	3	8	14	9	4	9	8	4
25 kDa	sp|Q9UK41|VPS28_HUMAN	5	2	1	0	0	2	1	1	1	4	4	2	1	3	7	0
63 kDa	sp|P06744|G6PI_HUMAN	4	1	0	0	0	2	0	1	2	5	6	6	1	3	3	0
114 kDa	sp|Q02413|DSG1_HUMAN	4	1	0	2	3	2	3	1	4	0	9	0	0	9	5	0
63 kDa	sp|P02748|CO9_HUMAN	4	2	0	0	0	2	0	1	1	2	2	2	0	0	1	0
36 kDa	sp|Q14914|PTGR1_HUMAN	3	3	2	2	1	2	2	1	3	4	4	4	2	4	3	1
46 kDa	sp|Q9NY97|B3GN2_HUMAN	2	1	0	0	0	2	0	1	1	2	1	2	0	0	1	0
105 kDa	sp|O43707|ACTN4_HUMAN	2	1	0	0	0	2	0	1	1	6	7	9	4	8	8	2
103 kDa	sp|P12814|ACTN1_HUMAN	2	1	0	0	0	2	0	1	1	7	8	9	4	9	9	2
13 kDa	sp|P06312|KV401_HUMAN (+1)	2	2	2	2	2	2	2	1	1	1	1	0	0	0	0	0
43 kDa	sp|P30740|ILEU_HUMAN	1	1	0	0	0	2	1	1	0	1	3	3	2	6	4	2
118 kDa	sp|Q14703|MBTP1_HUMAN	1	1	0	0	0	2	0	1	2	4	3	1	1	1	0	0
17 kDa	sp|P15531|NDKA_HUMAN	1	1	0	0	1	2	0	1	3	4	4	5	4	4	6	3
14 kDa	sp|P06326|HV107_HUMAN	1	1	1	0	1	2	1	1	3	1	1	1	0	2	1	1
21 kDa	sp|P17900|SAP3_HUMAN	1	1	1	0	1	2	1	1	0	2	1	2	0	0	2	0
72 kDa	sp|Q8N307|MUC20_HUMAN	1	1	2	1	1	2	1	1	1	2	4	4	1	3	3	1
54 kDa	sp|P08670|VIME_HUMAN	0	0	0	0	0	2	1	1	0	3	4	2	0	4	4	0
48 kDa	sp|P01011|AACT_HUMAN	0	0	0	1	2	2	2	1	0	0	1	0	2	1	2	0
142 kDa	sp|Q9BYE9|CDHR2_HUMAN	12	2	0	0	0	1	1	1	3	3	7	5	4	10	10	2
22 kDa	sp|P37802|TAGL2_HUMAN	6	2	0	0	0	1	0	1	0	1	0	1	0	2	1	0
38 kDa	sp|P40121|CAPG_HUMAN	3	0	0	1	0	1	1	1	1	2	2	5	2	6	5	1
23 kDa	sp|Q96DA0|ZG16B_HUMAN	3	0	1	2	1	1	0	1	2	2	2	1	2	3	2	1
113 kDa	sp|P55017|S12A3_HUMAN	3	1	0	0	0	1	0	1	1	3	5	4	2	7	2	0
85 kDa	sp|Q09328|MGT5A_HUMAN	3	1	0	0	1	1	1	1	0	1	1	0	0	1	1	0
25 kDa	sp|Q9H444|CHM4B_HUMAN	3	2	0	0	0	1	1	1	4	5	8	7	6	10	11	5
23 kDa	sp|P09211|GSTP1_HUMAN	3	2	0	1	0	1	1	1	0	2	2	0	1	2	0	0
12 kDa	sp|P04211|LV001_HUMAN	3	2	1	1	1	1	1	1	0	0	0	0	0	0	0	0
71 kDa	sp|Q9NR34|MA1C1_HUMAN	2	0	0	0	0	1	0	1	0	3	3	2	0	1	0	0
29 kDa	sp|P08311|CATG_HUMAN	2	0	0	0	0	1	0	1	0	4	6	5	4	5	4	0
12 kDa	sp|P31949|S10AB_HUMAN	2	0	2	1	1	1	1	1	2	2	2	3	3	4	4	2
104 kDa	sp|Q9H8L6|MMRN2_HUMAN	2	1	0	0	0	1	0	1	1	0	1	1	0	0	1	0
22 kDa	sp|O75340|PDCD6_HUMAN	2	1	0	0	0	1	0	1	1	2	4	5	1	6	7	3
39 kDa	sp|P02760|AMBP_HUMAN	2	1	0	1	1	1	1	1	1	3	2	2	1	1	1	0
19 kDa	sp|P49913|CAMP_HUMAN	2	1	1	0	0	1	1	1	1	0	3	4	2	5	2	1
45 kDa	sp|P11279|LAMP1_HUMAN	2	2	0	0	0	1	0	1	2	4	3	3	2	5	5	0
22 kDa	sp|Q7Z5L0|VMO1_HUMAN	2	2	1	1	0	1	2	1	1	1	1	1	2	2	1	0
57 kDa	sp|Q14117|DPYS_HUMAN	1	0	0	0	0	1	0	1	0	1	1	3	1	1	0	0
116 kDa	sp|Q9UEF7|KLOT_HUMAN	1	0	0	0	0	1	0	1	1	4	3	4	0	3	1	0
38 kDa	sp|P31997|CEAM8_HUMAN	1	0	0	1	0	1	1	1	1	1	1	1	1	1	2	1
77 kDa	sp|P06731|CEAM5_HUMAN	1	0	0	1	0	1	1	1	1	1	1	1	1	2	1	1
23 kDa	sp|P04792|HSPB1_HUMAN	1	0	0	1	1	1	2	1	2	5	4	3	4	4	5	0
22 kDa	sp|O15498|YKT6_HUMAN	1	0	1	1	1	1	1	1	1	1	2	0	1	0	0	1
24 kDa	sp|P23284|PPIB_HUMAN	1	1	0	0	0	1	0	1	1	1	1	0	0	2	1	0
45 kDa	sp|Q99519|NEUR1_HUMAN	1	1	0	0	0	1	1	1	1	2	1	1	1	0	1	0
8 kDa	sp|Q9UBI6|GBG12_HUMAN	1	1	1	0	1	1	1	1	0	1	2	3	2	3	4	3
29 kDa	sp|P08246|ELNE_HUMAN	1	1	1	1	1	1	1	1	1	1	2	1	1	3	1	1
34 kDa	sp|Q15485|FCN2_HUMAN	1	1	1	1	1	1	1	1	1	1	2	2	1	1	1	0
14 kDa	sp|P03973|SLPI_HUMAN	1	1	1	1	1	1	1	1	1	2	1	2	1	2	1	1
11 kDa	sp|P81605|DCD_HUMAN	1	2	1	1	1	1	1	1	1	1	1	1	1	1	1	1
458 kDa	sp|P22105|TENX_HUMAN	0	0	0	0	0	1	0	1	1	1	2	0	0	0	0	0
58 kDa	sp|P34059|GALNS_HUMAN	0	0	0	0	0	1	0	1	2	1	2	5	1	6	4	1
15 kDa	sp|Q16378|PROL4_HUMAN	0	0	1	1	1	1	0	1	2	3	3	3	4	4	3	2
37 kDa	sp|O00757|F16P2_HUMAN	0	1	1	1	0	1	1	1	2	3	4	3	1	3	4	1
62 kDa	sp|P30613|KPYR_HUMAN	0	1	1	1	1	1	1	1	1	0	2	1	0	6	5	1
61 kDa	sp|Q9H4M9|EHD1_HUMAN	4	1	0	0	0	0	0	1	2	8	11	10	6	11	10	3
40 kDa	sp|Q9Y376|CAB39_HUMAN	3	0	0	0	0	0	0	1	4	6	14	10	10	11	11	7
68 kDa	sp|Q1EHB4|SC5AC_HUMAN	2	0	0	0	0	0	0	1	0	2	1	2	1	3	3	0
14 kDa	sp|O75348|VATG1_HUMAN	2	0	0	0	0	0	0	1	0	2	4	4	1	4	3	1
29 kDa	sp|Q8WV92|MITD1_HUMAN	2	0	0	0	0	0	0	1	1	2	3	6	6	9	8	8
36 kDa	sp|P15121|ALDR_HUMAN	2	0	0	0	0	0	0	1	1	3	1	2	0	1	0	0
29 kDa	sp|Q96EY5|MB12A_HUMAN	2	1	0	0	0	0	0	1	2	2	3	1	2	2	4	1
28 kDa	sp|Q9Y5K8|VATD_HUMAN	1	0	0	0	0	0	0	1	0	1	3	1	0	2	1	0
26 kDa	sp|P08294|SODE_HUMAN	1	0	0	0	0	0	0	1	0	1	1	1	1	2	1	1
32 kDa	sp|Q53TN4|CYBR1_HUMAN	1	0	0	0	0	0	0	1	1	1	2	1	2	1	2	1
8 kDa	sp|O60262|GBG7_HUMAN	1	0	0	0	0	0	0	1	0	1	2	3	1	3	6	2
148 kDa	sp|Q96F07|CYFP2_HUMAN	1	0	0	0	0	0	1	1	1	2	3	1	1	0	0	0
7 kDa	sp|P63218|GBG5_HUMAN	1	0	0	0	0	0	1	1	1	2	5	4	2	6	3	1
15 kDa	sp|K7EJ46|SIM22_HUMAN	1	0	0	0	0	0	0	1	1	3	3	3	3	3	4	3
9 kDa	sp|Q71RC9|SMIM5_HUMAN	1	0	0	0	0	0	0	1	0	3	3	4	3	3	4	4
49 kDa	sp|Q8NEY4|VATC2_HUMAN	1	0	0	0	0	0	0	1	2	4	8	8	6	17	12	7
23 kDa	sp|P61026|RAB10_HUMAN	1	1	0	0	0	0	0	1	0	2	4	3	2	9	8	2
29 kDa	sp|P18669|PGAM1_HUMAN	1	1	0	1	0	0	1	1	2	2	2	1	0	3	0	2
37 kDa	sp|O14520|AQP7_HUMAN	0	0	0	0	0	0	0	1	0	0	2	1	1	2	1	2
27 kDa	sp|Q8N9N7|LRC57_HUMAN	0	0	0	0	0	0	0	1	2	0	3	3	2	4	3	1
17 kDa	sp|P62158|CALM_HUMAN	0	0	0	0	0	0	1	1	0	0	2	1	3	1	2	0
89 kDa	sp|P55291|CAD15_HUMAN	0	0	0	0	0	0	0	1	2	1	3	1	0	2	0	0
20 kDa	sp|P02511|CRYAB_HUMAN	0	0	0	0	0	0	0	1	1	1	1	1	0	2	1	0
7 kDa	sp|P54710|ATNG_HUMAN	0	0	0	0	0	0	0	1	0	1	1	1	0	2	2	0
30 kDa	sp|Q9H0E2|TOLIP_HUMAN	0	0	0	0	0	0	0	1	1	1	0	1	1	2	0	0
80 kDa	sp|P08582|TRFM_HUMAN	0	0	0	0	0	0	1	1	0	1	0	0	0	6	2	0
78 kDa	sp|P14780|MMP9_HUMAN	0	0	0	0	0	0	0	1	0	2	3	2	2	6	2	0
97 kDa	sp|P06737|PYGL_HUMAN	0	0	0	0	0	0	0	1	1	3	7	10	6	17	11	1
55 kDa	sp|P08697|A2AP_HUMAN	0	0	0	0	0	0	0	1	1	4	2	2	0	1	0	0
38 kDa	sp|P02749|APOH_HUMAN	0	0	0	0	0	0	1	1	2	4	6	4	3	2	1	0
59 kDa	sp|O00592|PODXL_HUMAN	0	0	0	0	0	0	0	1	2	5	4	3	2	4	2	2
79 kDa	sp|P19835|CEL_HUMAN	0	0	0	0	0	0	0	1	1	5	6	7	3	5	4	0
32 kDa	sp|P29966|MARCS_HUMAN	0	0	0	0	0	0	1	1	2	5	10	9	7	11	8	7
136 kDa	sp|Q86VP6|CAND1_HUMAN	0	0	0	0	0	0	0	1	1	6	3	10	2	9	5	1
61 kDa	sp|P36871|PGM1_HUMAN	0	0	0	0	0	0	0	1	2	7	11	11	10	20	20	9
10 kDa	sp|O95969|SG1D2_HUMAN	0	0	1	0	0	0	0	1	0	2	1	1	1	0	2	0
57 kDa	sp|Q6UX06|OLFM4_HUMAN	13	8	2	2	3	10	4	0	0	1	2	5	1	0	0	0
332 kDa	sp|P15924|DESP_HUMAN	13	1	1	2	4	5	16	0	12	4	25	0	0	22	6	0
46 kDa	sp|Q96P63|SPB12_HUMAN	3	0	0	0	0	3	1	0	0	0	4	0	0	4	3	0
28 kDa	sp|O95336|6PGL_HUMAN	3	2	0	1	1	2	0	0	0	2	4	2	1	2	1	0
435 kDa	sp|P20930|FILA_HUMAN	2	0	1	1	2	2	1	0	2	1	2	1	1	3	3	0
12 kDa	sp|P80748|LV302_HUMAN	2	1	1	1	1	2	0	0	1	4	0	0	0	0	0	0
344 kDa	sp|P12111|CO6A3_HUMAN	1	0	0	1	1	2	0	0	0	0	0	0	0	0	0	0
26 kDa	sp|Q5T750|XP32_HUMAN	0	0	0	0	0	2	0	0	0	0	0	0	0	0	0	0
33 kDa	sp|P50053|KHK_HUMAN	0	0	0	0	0	2	0	0	0	1	1	0	0	1	2	0
82 kDa	sp|P14923|PLAK_HUMAN	11	2	1	1	3	1	9	0	8	2	14	0	1	16	4	1
129 kDa	sp|P07996|TSP1_HUMAN	9	3	0	0	0	1	0	0	0	0	0	0	0	0	0	0
116 kDa	sp|P54707|AT12A_HUMAN	5	1	0	0	0	1	1	0	2	2	3	6	4	7	11	3
263 kDa	sp|P02751|FINC_HUMAN	3	0	0	0	0	1	0	0	0	0	0	0	0	0	0	0
49 kDa	sp|O95967|FBLN4_HUMAN	3	0	0	0	0	1	0	0	0	2	5	1	0	2	0	0
13 kDa	sp|P01764|HV303_HUMAN	3	3	1	2	1	1	3	0	4	3	2	1	0	1	1	0
77 kDa	sp|Q08188|TGM3_HUMAN	2	0	0	0	0	1	0	0	0	0	4	0	0	1	0	0
36 kDa	sp|P40926|MDHM_HUMAN	2	0	0	0	0	1	0	0	0	0	1	1	0	1	0	0
22 kDa	sp|O75594|PGRP1_HUMAN	2	0	0	0	0	1	0	0	0	1	1	2	0	2	2	0
56 kDa	sp|Q9UI12|VATH_HUMAN	2	0	0	0	0	1	0	0	1	1	1	2	3	2	3	0
34 kDa	sp|Q9Y316|MEMO1_HUMAN	2	1	0	0	0	1	0	0	0	0	0	0	0	0	0	0
48 kDa	sp|P23526|SAHH_HUMAN	2	1	0	0	0	1	0	0	2	4	3	2	0	4	6	0
13 kDa	sp|P01825|HV207_HUMAN	2	2	1	2	1	1	0	0	2	1	0	0	0	0	0	0
20 kDa	sp|P07741|APT_HUMAN	1	0	0	0	0	1	0	0	1	0	0	2	0	2	2	0
12 kDa	sp|Q96FQ6|S10AG_HUMAN	1	0	0	0	0	1	1	0	0	0	0	0	0	2	0	0
55 kDa	sp|P22732|GTR5_HUMAN	1	0	0	0	0	1	1	0	1	0	2	1	2	3	2	1
60 kDa	sp|Q8TCC7|S22A8_HUMAN	1	0	0	0	0	1	0	0	0	1	1	0	0	2	1	0
21 kDa	sp|Q9BRG1|VPS25_HUMAN	1	0	0	0	0	1	0	0	0	2	1	2	2	2	2	1
82 kDa	sp|P07384|CAN1_HUMAN	1	0	0	0	0	1	0	0	0	2	4	9	3	10	12	2
36 kDa	sp|Q53FA7|QORX_HUMAN	1	1	0	0	1	1	1	0	1	1	2	0	1	1	1	0
10 kDa	sp|P06703|S10A6_HUMAN	1	1	0	0	1	1	0	0	0	3	5	2	3	3	5	0
18 kDa	sp|P62979|RS27A_HUMAN	1	1	0	1	0	1	0	0	1	1	4	3	2	5	4	1
44 kDa	sp|Q14344|GNA13_HUMAN	0	0	0	0	0	1	0	0	0	0	0	0	1	0	4	0
21 kDa	sp|P84095|RHOG_HUMAN	0	0	0	0	0	1	0	0	0	0	1	1	0	2	1	0
59 kDa	sp|O95954|FTCD_HUMAN	0	0	0	0	0	1	0	0	0	3	2	2	0	0	0	0
14 kDa	sp|P61769|B2MG_HUMAN	0	0	1	2	1	1	0	0	1	0	2	2	3	1	2	0
39 kDa	sp|P09972|ALDOC_HUMAN	0	1	0	0	0	1	2	0	2	4	3	5	0	6	4	0
227 kDa	sp|P35579|MYH9_HUMAN	22	1	0	0	0	0	0	0	0	0	0	0	0	0	0	0
25 kDa	sp|O43633|CHM2A_HUMAN	9	5	3	1	0	0	0	0	0	0	0	0	1	1	0	0
32 kDa	sp|P27105|STOM_HUMAN	7	2	0	1	0	0	0	0	2	2	0	0	0	0	0	0
36 kDa	sp|P08758|ANXA5_HUMAN	5	2	1	0	1	0	0	0	0	0	1	0	0	3	2	0
111 kDa	sp|Q5JWF2|GNAS1_HUMAN	4	0	0	0	0	0	0	0	1	4	6	6	7	10	12	5
54 kDa	sp|P17213|BPI_HUMAN	4	1	0	0	0	0	0	0	0	0	1	3	1	3	3	1
20 kDa	sp|O14950|ML12B_HUMAN	3	0	0	0	0	0	0	0	0	0	0	0	0	0	0	0
49 kDa	sp|P01871|IGHM_HUMAN	3	0	0	0	0	0	0	0	0	0	0	0	0	0	0	0
86 kDa	sp|Q99835|SMO_HUMAN	3	0	0	0	0	0	0	0	0	1	2	1	0	2	3	0
17 kDa	sp|P60660|MYL6_HUMAN	3	0	0	0	0	0	0	0	0	2	2	2	1	1	0	0
28 kDa	sp|Q96DG6|CMBL_HUMAN	3	0	0	0	0	0	0	0	0	3	3	1	0	0	3	0
28 kDa	sp|P31946|1433B_HUMAN	3	0	0	0	0	0	0	0	4	4	5	3	0	5	5	0
122 kDa	sp|O00159|MYO1C_HUMAN	3	0	0	0	0	0	0	0	0	4	5	10	4	12	12	3
86 kDa	sp|P08473|NEP_HUMAN	3	0	0	0	0	0	0	0	1	9	17	14	13	24	23	17
59 kDa	sp|Q3LXA3|TKFC_HUMAN	3	1	0	0	0	0	0	0	0	2	2	1	0	2	0	0
80 kDa	sp|Q9Y6U3|ADSV_HUMAN	3	1	0	0	0	0	0	0	1	2	6	6	4	6	7	0
24 kDa	sp|Q9UQN3|CHM2B_HUMAN	3	2	0	1	0	0	0	0	0	0	1	2	0	3	1	0
57 kDa	sp|P05546|HEP2_HUMAN	2	0	0	0	0	0	0	0	0	0	1	0	0	0	0	0
23 kDa	sp|Q96FZ7|CHMP6_HUMAN	2	0	0	0	0	0	0	0	1	0	2	0	1	2	2	0
28 kDa	sp|Q86XT2|VP37D_HUMAN	2	0	0	0	0	0	0	0	1	0	1	1	2	3	4	1
66 kDa	sp|P51654|GPC3_HUMAN	2	0	0	0	0	0	0	0	0	0	0	2	1	1	2	0
143 kDa	sp|Q9H2G2|SLK_HUMAN	2	0	0	0	0	0	0	0	0	1	3	0	0	1	1	0
53 kDa	sp|Q9NZP8|C1RL_HUMAN	2	0	0	0	0	0	0	0	0	1	1	1	0	1	2	0
62 kDa	sp|Q4U2R8|S22A6_HUMAN	2	0	0	0	0	0	0	0	0	1	1	1	0	2	1	0
71 kDa	sp|Q9Y5K6|CD2AP_HUMAN	2	0	0	0	0	0	0	0	0	2	2	3	0	4	3	0
39 kDa	sp|O14745|NHRF1_HUMAN	2	0	0	0	0	0	0	0	0	2	3	3	1	4	3	0
48 kDa	sp|P09543|CN37_HUMAN	2	0	0	0	0	0	0	0	1	2	4	7	3	8	8	2
61 kDa	sp|Q9H223|EHD4_HUMAN	2	0	0	0	0	0	0	0	2	3	5	8	6	12	10	5
45 kDa	sp|O96009|NAPSA_HUMAN	2	0	0	0	0	0	0	0	3	5	5	5	3	4	5	2
16 kDa	sp|O15511|ARPC5_HUMAN	2	0	0	0	1	0	0	0	0	2	2	2	0	2	2	0
31 kDa	sp|P47756|CAPZB_HUMAN	2	0	0	1	0	0	0	0	0	0	5	5	0	4	5	0
100 kDa	sp|Q08554|DSC1_HUMAN	2	0	0	1	0	0	1	0	2	1	4	0	0	3	4	0
224 kDa	sp|P17927|CR1_HUMAN	2	1	0	0	0	0	0	0	0	0	0	0	0	0	0	0
22 kDa	sp|Q9HD42|CHM1A_HUMAN	2	1	0	0	0	0	0	0	0	0	1	0	0	1	1	0
86 kDa	sp|P00751|CFAB_HUMAN	2	1	0	0	0	0	0	0	0	0	1	2	1	4	0	0
281 kDa	sp|P21333|FLNA_HUMAN	2	1	0	0	0	0	0	0	1	1	1	2	1	2	2	1
26 kDa	sp|Q7Z4W1|DCXR_HUMAN	2	1	0	0	0	0	0	0	1	3	5	3	0	4	2	0
30 kDa	sp|Q9UBV8|PEF1_HUMAN	2	1	0	0	0	0	0	0	0	4	8	5	2	7	6	3
79 kDa	sp|Q53GD3|CTL4_HUMAN	2	1	0	0	0	0	1	0	1	10	18	19	15	21	14	7
66 kDa	sp|P05156|CFAI_HUMAN	1	0	0	0	0	0	0	0	0	0	2	0	0	5	3	0
70 kDa	sp|P13796|PLSL_HUMAN	1	0	0	0	0	0	0	0	0	0	2	3	0	6	3	0
71 kDa	sp|P13797|PLST_HUMAN	1	0	0	0	0	0	0	0	0	0	1	5	0	6	6	0
38 kDa	sp|P07858|CATB_HUMAN	1	0	0	0	0	0	0	0	0	1	1	0	0	2	1	0
52 kDa	sp|P53634|CATC_HUMAN	1	0	0	0	0	0	0	0	0	1	1	0	1	8	2	1
105 kDa	sp|P10253|LYAG_HUMAN	1	0	0	0	0	0	0	0	0	1	2	1	0	1	1	0
14 kDa	sp|Q99880|H2B1L_HUMAN	1	0	0	0	0	0	0	0	0	1	0	1	0	2	2	1
146 kDa	sp|Q12913|PTPRJ_HUMAN	1	0	0	0	0	0	0	0	0	1	1	1	0	4	2	1
35 kDa	sp|O15162|PLS1_HUMAN	1	0	0	0	0	0	0	0	0	1	1	1	1	2	3	0
95 kDa	sp|P13639|EF2_HUMAN	1	0	0	0	0	0	0	0	0	1	3	3	0	5	3	0
19 kDa	sp|P23528|COF1_HUMAN	1	0	0	0	0	0	0	0	0	1	2	3	2	3	3	1
67 kDa	sp|Q8WWT9|S13A3_HUMAN	1	0	0	0	0	0	0	0	0	1	1	4	1	3	5	3
37 kDa	sp|O95154|ARK73_HUMAN	1	0	0	0	0	0	0	0	0	2	1	1	0	2	1	0
36 kDa	sp|P12429|ANXA3_HUMAN	1	0	0	0	0	0	0	0	0	2	4	5	2	7	8	0
49 kDa	sp|Q9Y6E0|STK24_HUMAN	1	0	0	0	0	0	0	0	0	2	4	5	3	10	6	4
47 kDa	sp|O75874|IDHC_HUMAN	1	0	0	0	0	0	0	0	1	2	5	5	5	10	8	2
55 kDa	sp|P00352|AL1A1_HUMAN	1	0	0	0	0	0	0	0	0	2	2	6	2	10	8	2
118 kDa	sp|P22314|UBA1_HUMAN	1	0	0	0	0	0	0	0	0	3	3	2	0	2	2	0
45 kDa	sp|P13473|LAMP2_HUMAN	1	0	0	0	0	0	0	0	2	3	2	3	2	3	2	3
42 kDa	sp|Q99536|VAT1_HUMAN	1	0	0	0	0	0	0	0	1	4	4	5	2	11	7	2
92 kDa	sp|Q8N271|PROM2_HUMAN	1	0	0	0	0	0	0	0	2	11	12	17	12	26	24	12
150 kDa	sp|P12821|ACE_HUMAN	1	0	0	0	0	0	0	0	1	11	22	27	25	47	11	0
56 kDa	sp|P34897|GLYM_HUMAN	1	1	0	0	0	0	0	0	2	0	1	0	0	0	0	0
33 kDa	sp|P47755|CAZA2_HUMAN	1	1	0	0	0	0	0	0	0	0	1	0	0	2	2	0
38 kDa	sp|P21695|GPDA_HUMAN	1	1	0	0	0	0	0	0	0	1	0	0	0	2	2	0
291 kDa	sp|Q14315|FLNC_HUMAN	1	1	0	0	0	0	0	0	1	1	1	2	1	1	1	1
104 kDa	sp|Q6P1N0|C2D1A_HUMAN	1	1	0	0	0	0	0	0	0	6	9	9	2	11	7	1
35 kDa	sp|Q08257|QOR_HUMAN	1	2	0	0	0	0	0	0	1	1	3	3	1	3	2	0
78 kDa	Reversed_sp|Q8IWF2|FXRD2_HUMAN	0	0	0	0	0	0	0	0	0	0	2	0	0	0	0	0
100 kDa	sp|Q14574|DSC3_HUMAN	0	0	0	0	0	0	0	0	0	0	3	0	0	0	1	0
99 kDa	sp|P52790|HXK3_HUMAN	0	0	0	0	0	0	0	0	0	0	0	0	0	1	2	0
59 kDa	sp|Q99829|CPNE1_HUMAN	0	0	0	0	0	0	0	0	0	0	0	0	0	1	2	0
39 kDa	sp|Q9BXA5|SUCR1_HUMAN	0	0	0	0	0	0	0	0	0	0	0	0	0	1	2	0
105 kDa	sp|P63010|AP2B1_HUMAN	0	0	0	0	0	0	0	0	0	0	0	0	0	2	0	0
52 kDa	sp|O75390|CISY_HUMAN	0	0	0	0	0	0	0	0	0	0	0	0	0	2	0	0
12 kDa	sp|Q9HCY8|S10AE_HUMAN	0	0	0	0	0	0	0	0	0	0	0	0	0	2	0	0
56 kDa	sp|Q6ZVM7|TM1L2_HUMAN	0	0	0	0	0	0	0	0	0	0	0	0	0	2	1	0
22 kDa	sp|P30626|SORCN_HUMAN	0	0	0	0	0	0	0	0	0	0	0	0	0	2	1	0
44 kDa	sp|Q86VN1|VPS36_HUMAN	0	0	0	0	0	0	0	0	0	0	0	0	0	2	2	0
31 kDa	sp|Q9NQR4|NIT2_HUMAN	0	0	0	0	0	0	0	0	0	0	0	0	0	2	2	0
59 kDa	sp|P11413|G6PD_HUMAN	0	0	0	0	0	0	0	0	0	0	1	0	0	2	3	0
26 kDa	sp|Q96CF2|CHM4C_HUMAN	0	0	0	0	0	0	0	0	0	0	0	0	0	3	0	0
25 kDa	sp|Q9BUL8|PDC10_HUMAN	0	0	0	0	0	0	0	0	0	0	0	0	0	3	0	0
33 kDa	sp|P46926|GNPI1_HUMAN	0	0	0	0	0	0	0	0	0	0	0	0	0	3	1	0
62 kDa	sp|P30038|AL4A1_HUMAN	0	0	0	0	0	0	0	0	0	0	0	0	0	3	1	0
135 kDa	sp|Q92896|GSLG1_HUMAN	0	0	0	0	0	0	0	0	0	0	0	0	0	3	2	0
32 kDa	sp|P00491|PNPH_HUMAN	0	0	0	0	0	0	0	0	0	0	0	0	0	3	2	0
14 kDa	sp|P13987|CD59_HUMAN	0	0	0	0	0	0	0	0	0	0	0	0	0	3	2	1
140 kDa	sp|P32004|L1CAM_HUMAN	0	0	0	0	0	0	0	0	0	0	0	0	0	3	3	0
24 kDa	sp|P61006|RAB8A_HUMAN	0	0	0	0	0	0	0	0	0	0	2	0	0	3	4	0
36 kDa	sp|Q13011|ECH1_HUMAN	0	0	0	0	0	0	0	0	0	0	0	0	0	3	4	0
53 kDa	sp|P01008|ANT3_HUMAN	0	0	0	0	0	0	0	0	0	0	0	0	0	4	2	0
57 kDa	sp|P30101|PDIA3_HUMAN	0	0	0	0	0	0	0	0	0	0	0	0	0	4	2	0
23 kDa	sp|Q15286|RAB35_HUMAN	0	0	0	0	0	0	0	0	0	0	0	0	0	5	5	0
11 kDa	sp|P80511|S10AC_HUMAN	0	0	0	0	0	0	0	0	0	0	1	0	1	2	0	0
15 kDa	sp|P07737|PROF1_HUMAN	0	0	0	0	0	0	0	0	0	0	0	0	1	2	1	0
38 kDa	sp|P37837|TALDO_HUMAN	0	0	0	0	0	0	0	0	0	0	0	0	1	2	1	0
81 kDa	Reversed_sp|O43548|TGM5_HUMAN	0	0	0	0	0	0	0	0	0	0	0	0	1	2	1	0
21 kDa	sp|O75223|GGCT_HUMAN	0	0	0	0	0	0	0	0	0	0	0	0	2	1	1	0
134 kDa	sp|Q5IJ48|CRUM2_HUMAN	0	0	0	0	0	0	0	0	0	0	0	1	0	0	2	0
29 kDa	sp|Q16270|IBP7_HUMAN	0	0	0	0	0	0	0	0	0	0	1	1	0	0	2	0
44 kDa	sp|P21283|VATC1_HUMAN	0	0	0	0	0	0	0	0	0	0	2	1	0	1	0	0
92 kDa	sp|Q9BYF1|ACE2_HUMAN	0	0	0	0	0	0	0	0	0	0	0	1	0	2	0	0
65 kDa	sp|O00499|BIN1_HUMAN	0	0	0	0	0	0	0	0	0	0	0	1	0	2	0	0
49 kDa	sp|Q15831|STK11_HUMAN	0	0	0	0	0	0	0	0	0	0	0	1	0	2	0	0
43 kDa	sp|Q92597|NDRG1_HUMAN	0	0	0	0	0	0	0	0	0	0	0	1	0	2	1	0
32 kDa	sp|Q96CN7|ISOC1_HUMAN	0	0	0	0	0	0	0	0	0	0	1	1	0	2	1	0
63 kDa	sp|P34913|HYES_HUMAN	0	0	0	0	0	0	0	0	0	0	1	1	0	2	2	0
21 kDa	sp|P02794|FRIH_HUMAN	0	0	0	0	0	0	0	0	0	0	0	1	0	2	2	0
24 kDa	sp|Q9NZD2|GLTP_HUMAN	0	0	0	0	0	0	0	0	0	0	1	1	0	3	2	0
36 kDa	sp|Q16651|PRSS8_HUMAN	0	0	0	0	0	0	0	0	0	0	1	1	0	3	2	1
28 kDa	sp|P54108|CRIS3_HUMAN	0	0	0	0	0	0	0	0	0	0	0	1	0	3	2	0
67 kDa	sp|Q9UBP0|SPAST_HUMAN	0	0	0	0	0	0	0	0	0	0	0	1	0	3	3	1
5 kDa	sp|P62328|TYB4_HUMAN	0	0	0	0	0	0	0	0	0	0	0	1	0	3	3	0
59 kDa	sp|O43865|SAHH2_HUMAN	0	0	0	0	0	0	0	0	1	0	1	1	0	3	4	0
67 kDa	sp|O43280|TREA_HUMAN	0	0	0	0	0	0	0	0	0	0	1	1	0	4	2	0
23 kDa	sp|P62820|RAB1A_HUMAN	0	0	0	0	0	0	0	0	0	0	2	1	0	5	4	1
24 kDa	sp|Q92930|RAB8B_HUMAN	0	0	0	0	0	0	0	0	0	0	2	1	0	5	4	0
23 kDa	sp|O00161|SNP23_HUMAN	0	0	0	0	0	0	0	0	0	0	2	1	1	1	3	0
60 kDa	sp|P04196|HRG_HUMAN	0	0	0	0	0	0	0	0	0	0	1	1	1	2	1	0
53 kDa	sp|P82251|BAT1_HUMAN	0	0	0	0	0	0	0	0	0	0	0	1	1	2	2	0
20 kDa	sp|P49006|MRP_HUMAN	0	0	0	0	0	0	0	0	0	0	2	1	1	2	3	3
53 kDa	sp|Q6PHR2|ULK3_HUMAN	0	0	0	0	0	0	0	0	0	0	0	1	1	2	3	0
55 kDa	sp|P24298|ALAT1_HUMAN	0	0	0	0	0	0	0	0	0	0	1	1	1	6	6	5
92 kDa	sp|Q12929|EPS8_HUMAN	0	0	0	0	0	0	0	0	0	0	1	2	0	0	0	0
96 kDa	sp|Q93050|VPP1_HUMAN	0	0	0	0	0	0	0	0	0	0	0	2	0	1	0	0
69 kDa	sp|P35558|PCKGC_HUMAN	0	0	0	0	0	0	0	0	0	0	4	2	0	1	1	0
64 kDa	sp|Q9BW04|SARG_HUMAN	0	0	0	0	0	0	0	0	0	0	0	2	0	1	1	0
45 kDa	sp|O43813|LANC1_HUMAN	0	0	0	0	0	0	0	0	0	0	1	2	0	1	1	0
66 kDa	sp|Q15833|STXB2_HUMAN	0	0	0	0	0	0	0	0	0	0	0	2	0	2	1	0
25 kDa	sp|O75608|LYPA1_HUMAN	0	0	0	0	0	0	0	0	0	0	1	2	0	2	1	1
40 kDa	sp|P61421|VA0D1_HUMAN	0	0	0	0	0	0	0	0	0	0	1	2	0	2	1	0
33 kDa	sp|Q13277|STX3_HUMAN	0	0	0	0	0	0	0	0	0	0	0	2	0	2	2	0
48 kDa	sp|O95630|STABP_HUMAN	0	0	0	0	0	0	0	0	0	0	1	2	0	3	1	0
64 kDa	sp|Q13183|S13A2_HUMAN	0	0	0	0	0	0	0	0	0	0	1	2	0	3	2	1
175 kDa	sp|P35573|GDE_HUMAN	0	0	0	0	0	0	0	0	0	0	1	2	0	4	0	0
88 kDa	sp|P05556|ITB1_HUMAN	0	0	0	0	0	0	0	0	0	0	1	2	0	9	5	0
48 kDa	sp|P20061|TCO1_HUMAN	0	0	0	0	0	0	0	0	0	0	1	2	1	1	2	0
28 kDa	sp|P04632|CPNS1_HUMAN	0	0	0	0	0	0	0	0	0	0	0	2	1	2	2	0
79 kDa	sp|Q07837|SLC31_HUMAN	0	0	0	0	0	0	0	0	0	0	0	2	3	8	6	0
25 kDa	sp|P28072|PSB6_HUMAN	0	0	0	0	0	0	0	0	0	0	2	3	0	0	0	0
80 kDa	sp|Q14393|GAS6_HUMAN	0	0	0	0	0	0	0	0	0	0	2	3	0	3	3	0
70 kDa	sp|Q14651|PLSI_HUMAN	0	0	0	0	0	0	0	0	0	0	0	3	1	3	4	2
30 kDa	sp|P28062|PSB8_HUMAN	0	0	0	0	0	0	0	0	0	0	0	4	0	0	0	0
103 kDa	sp|P55786|PSA_HUMAN	0	0	0	0	0	0	0	0	0	0	3	4	0	8	10	1
60 kDa	sp|P12931|SRC_HUMAN	0	0	0	0	0	0	0	0	0	0	2	4	1	5	3	0
57 kDa	sp|P43005|EAA3_HUMAN	0	0	0	0	0	0	0	0	0	0	1	4	1	7	4	1
26 kDa	sp|P28066|PSA5_HUMAN	0	0	0	0	0	0	0	0	0	0	2	5	0	0	0	0
30 kDa	sp|Q99436|PSB7_HUMAN	0	0	0	0	0	0	0	0	0	0	0	6	0	0	0	0
28 kDa	sp|P28074|PSB5_HUMAN	0	0	0	0	0	0	0	0	0	0	4	8	0	0	0	0
29 kDa	sp|P25789|PSA4_HUMAN	0	0	0	0	0	0	0	0	0	0	5	9	0	0	0	0
26 kDa	sp|P20618|PSB1_HUMAN	0	0	0	0	0	0	0	0	0	0	7	9	0	0	0	0
28 kDa	sp|P25788|PSA3_HUMAN	0	0	0	0	0	0	0	0	0	0	9	10	0	0	0	0
23 kDa	sp|P49720|PSB3_HUMAN	0	0	0	0	0	0	0	0	0	0	4	10	0	0	0	0
54 kDa	sp|P04066|FUCO_HUMAN	0	0	0	0	0	0	0	0	0	1	0	0	0	2	1	0
29 kDa	sp|P06870|KLK1_HUMAN	0	0	0	0	0	0	0	0	0	1	1	0	0	3	1	1
45 kDa	sp|P05981|HEPS_HUMAN	0	0	0	0	0	0	0	0	0	1	1	0	0	3	2	0
35 kDa	sp|Q9H0W9|CK054_HUMAN	0	0	0	0	0	0	0	0	0	1	1	0	0	3	2	0
47 kDa	sp|Q14254|FLOT2_HUMAN	0	0	0	0	0	0	0	0	0	1	2	1	0	1	0	0
98 kDa	sp|P21399|ACOC_HUMAN	0	0	0	0	0	0	0	0	0	1	1	1	0	2	1	0
65 kDa	sp|Q9UHI7|S23A1_HUMAN	0	0	0	0	0	0	0	0	0	1	2	1	0	2	2	0
64 kDa	sp|Q8WW52|F151A_HUMAN	0	0	0	0	0	0	0	0	1	1	1	1	1	1	3	1
30 kDa	sp|P15328|FOLR1_HUMAN	0	0	0	0	0	0	0	0	0	1	6	1	2	9	7	1
53 kDa	sp|P02774|VTDB_HUMAN	0	0	0	0	0	0	0	0	1	1	2	1	3	3	2	1
105 kDa	sp|Q9H2K8|TAOK3_HUMAN	0	0	0	0	0	0	0	0	0	1	2	2	0	1	1	0
53 kDa	sp|P22894|MMP8_HUMAN	0	0	0	0	0	0	0	0	0	1	1	2	0	2	1	0
36 kDa	sp|Q9UBQ7|GRHPR_HUMAN	0	0	0	0	0	0	0	0	0	1	0	2	0	3	2	0
25 kDa	sp|A8MWP4|YU008_HUMAN	0	0	0	0	0	0	0	0	0	1	1	2	1	3	2	3
56 kDa	sp|P80404|GABT_HUMAN	0	0	0	0	0	0	0	0	0	1	1	2	2	2	4	1
41 kDa	sp|Q8NFI4|F10A5_HUMAN	0	0	0	0	0	0	0	0	0	1	2	2	2	4	1	2
36 kDa	sp|Q96CX2|KCD12_HUMAN	0	0	0	0	0	0	0	0	0	1	2	2	2	4	4	0
37 kDa	sp|Q9UBQ6|EXTL2_HUMAN	0	0	0	0	0	0	0	0	0	1	0	3	0	3	3	1
57 kDa	sp|Q9UHR4|BI2L1_HUMAN	0	0	0	0	0	0	0	0	0	1	3	3	1	5	3	0
25 kDa	sp|Q9BY43|CHM4A_HUMAN	0	0	0	0	0	0	0	0	0	1	2	4	2	3	3	0
270 kDa	sp|Q9Y490|TLN1_HUMAN	0	0	0	0	0	0	0	0	0	1	5	5	0	5	3	0
141 kDa	sp|P08183|MDR1_HUMAN	0	0	0	0	0	0	0	0	0	1	4	6	2	15	13	3
26 kDa	sp|P25787|PSA2_HUMAN	0	0	0	0	0	0	0	0	0	1	3	7	0	0	0	0
23 kDa	sp|P49721|PSB2_HUMAN	0	0	0	0	0	0	0	0	0	1	4	7	0	0	0	0
248 kDa	sp|Q92673|SORL_HUMAN	0	0	0	0	0	0	0	0	0	1	0	8	10	12	18	11
42 kDa	sp|P50148|GNAQ_HUMAN	0	0	0	0	0	0	0	0	1	1	5	10	4	10	14	4
30 kDa	sp|P25786|PSA1_HUMAN	0	0	0	0	0	0	0	0	0	1	9	12	0	0	0	0
121 kDa	sp|P53396|ACLY_HUMAN	0	0	0	0	0	0	0	0	0	1	3	12	4	0	0	0
27 kDa	sp|P60900|PSA6_HUMAN	0	0	0	0	0	0	0	0	0	1	7	13	0	0	0	0
28 kDa	sp|O14818|PSA7_HUMAN	0	0	0	0	0	0	0	0	0	1	5	13	0	0	0	0
22 kDa	sp|P62745|RHOB_HUMAN	0	0	0	0	0	0	0	0	0	2	1	0	2	3	8	2
101 kDa	sp|Q5T601|AGRF1_HUMAN	0	0	0	0	0	0	0	0	0	2	4	1	0	0	0	0
52 kDa	sp|Q15904|VAS1_HUMAN	0	0	0	0	0	0	0	0	0	2	3	1	1	1	1	0
17 kDa	sp|P61088|UBE2N_HUMAN	0	0	0	0	0	0	0	0	0	2	1	1	1	2	3	1
65 kDa	sp|P04839|CY24B_HUMAN	0	0	0	0	0	0	0	0	0	2	0	1	2	5	5	0
18 kDa	sp|P07998|RNAS1_HUMAN	0	0	0	0	0	0	0	0	0	2	3	2	0	2	1	0
27 kDa	sp|Q8IZP2|ST134_HUMAN	0	0	0	0	0	0	0	0	0	2	2	2	2	4	1	2
22 kDa	sp|P01116|RASK_HUMAN	0	0	0	0	0	0	0	0	0	2	3	2	2	4	3	2
45 kDa	sp|P06727|APOA4_HUMAN	0	0	0	0	0	0	0	0	0	2	2	4	0	3	0	0
84 kDa	sp|Q96TA1|NIBL1_HUMAN	0	0	0	0	0	0	0	0	0	2	4	4	1	5	7	2
24 kDa	sp|P11233|RALA_HUMAN	0	0	0	0	0	0	0	0	0	2	2	5	3	5	6	3
46 kDa	sp|P36955|PEDF_HUMAN	0	0	0	0	0	0	0	0	0	3	2	1	0	0	1	0
42 kDa	sp|Q92747|ARC1A_HUMAN	0	0	0	0	0	0	0	0	0	3	4	1	0	6	1	0
47 kDa	sp|O75955|FLOT1_HUMAN	0	0	0	0	0	0	0	0	0	3	3	2	0	3	0	0
121 kDa	sp|Q13591|SEM5A_HUMAN	0	0	0	0	0	0	0	0	1	3	3	3	0	0	0	0
42 kDa	sp|P15104|GLNA_HUMAN	0	0	0	0	0	0	0	0	0	3	2	3	3	4	2	0
57 kDa	sp|P51688|SPHM_HUMAN	0	0	0	0	0	0	0	0	0	3	3	7	4	5	5	0
42 kDa	sp|P29992|GNA11_HUMAN	0	0	0	0	0	0	0	0	1	3	9	10	6	11	13	5
54 kDa	sp|P09622|DLDH_HUMAN	0	0	0	0	0	0	0	0	0	4	4	3	3	4	1	0
76 kDa	sp|O43895|XPP2_HUMAN	0	0	0	0	0	0	0	0	2	4	2	4	2	8	4	3
274 kDa	sp|P11717|MPRI_HUMAN	0	0	0	0	0	0	0	0	0	4	13	40	35	26	3	0
41 kDa	sp|P08174|DAF_HUMAN	0	0	0	0	0	0	0	0	2	5	4	4	2	4	3	0
23 kDa	sp|P11234|RALB_HUMAN	0	0	0	0	0	0	0	0	0	5	7	7	7	8	11	4
86 kDa	sp|P51178|PLCD1_HUMAN	0	0	0	0	0	0	0	0	2	5	10	12	8	14	11	6
106 kDa	sp|Q4KMQ2|ANO6_HUMAN	0	0	0	0	0	0	0	0	0	5	11	19	15	23	24	11
89 kDa	sp|P55072|TERA_HUMAN	0	0	0	0	0	0	0	0	1	8	15	23	26	58	8	0
40 kDa	sp|Q9H2M3|BHMT2_HUMAN	0	0	0	1	0	0	0	0	0	0	0	0	0	5	4	5
40 kDa	sp|Q8N8Y2|VA0D2_HUMAN	0	1	0	0	0	0	0	0	0	0	2	0	0	0	1	0
